# Supplementary material for: Urbanization as a risk factor for aortic stiffness in a cohort in India
Source: PLoS One. 2018 Aug 1;13(8):e0201036. doi: 10.1371/journal.pone.0201036 (PMC6070252; doi:10.1371/journal.pone.0201036)
Supplement: S2 File — (XLSX) [file pone.0201036.s002.xlsx]

## Sheet: Sheet1
id	gender	age	sedentary	ecg_rate	fasting	ldl	pwv	lifetime	anxity_score	mean_arterial_bp	chennai_center	urban	sescore	smok	bmi	ldlnew	htnnew	diabnew	gendernew	bmi25	chennai_center20	urban_grasstrees_crops
1	Female	41	4.38	70	99	126	7.5	3	9	82	7.77	0	16	0	32.83	0	0	0	1	1	1	2
2	Female	28	4.84	86	92	119	6.7	5	1	91	15.74	0	8	0	23.73	0	0	0	1	0	1	2
3	Female	50	5.63	73	84	101	7.7	10	14	84	35.85	0		0	21.46	0	0	0	1	0	2	3
4	Male	41	6.88	80	98	148	6.6	5	1		21.33	0	13	1	32.74	1	0	0	2	1	2	3
5	Male	30	4.38	60	86	99	8.2	7	14		76.55	0	11	1	21.67	0	0	0	2	0	4	3
6	Male	45	2.5	67	108	129	8.4	7	21		42.06	0	24	0	23.51	0	0	0	2	0	3	3
7	Female	38	5.94	105	87	82	5.1	2	1		21.02	0	11	0	23.73	0	0	0	1	0	2	3
8	Female	40	5	74	88	76	5.6	7	14	67	63.82	0	7	0	21.64	0	0	0	1	0	4	3
9	Female	59	5.63	87	112	115.4	11.5	5	0	107	8.03	0	18	0	32.05	0	1	1	1	1	1	2
10	Male	32	5.16	60	89	136	6	3	11	106	8	0	11	0	26.17	1	0	0	2	1	1	2
11	Male	52	5.63	83	93	138.2	8.6	2	0	86	8.03	0	18	1	25.48	1	1	1	2	1	1	2
12	Male	59	7.81	74	97	144	10.5	10	4		74.6	0	8	0	27.73	1	0	0	2	1	4	2
13	Female	36	6.25	77	179	51	8.1	10	21	82	7.81	0	10	0	27.48	0	0	1	1	1	1	2
14	Female	44	5	79	83	135	7.1	3	2	65	20.69	0	11	0	26.22	1	0	0	1	1	2	3
15	Male	58	3.13	60	87	108	6.9				33.35	0	21	0	27.69	0	1	0	2	1	2	2
16	Female	60	7.5	69	98	78	12.1	10	11		63.92	0	5	0	20.17	0	1	0	1	0	4	3
17	Female	30	1.88	65	99	92	7	3	10	71	40.93	0	9	0	21.5	0	0	0	1	0	3	3
18	Female	42	7.5	71	87	95	6.5	3	9	88	25.18	0	8	0	16.03	0	0	0	1	0	2	2
19	Male	51	3.13	57	136	117	5.7	14	8		63.92	0	21	0	22.09	0	0	1	2	0	4	3
20	Female	50	5.94	85	92	127	9.9	2	0	104	29.54	0	16	0	20.78	0	0	0	1	0	2	3
21	Female	35	6.88	66	105	100	8	1	2		32.63	0	19	0	23.83	0	0	0	1	0	2	2
22	Female	65	3.75	64	91	100	11	7	6	101	48.25	0	7	0	20.41	0	1	0	1	0	3	3
23	Male	36	2.19	100	118	73	5.8	5	20		63.54	0	16	1	16.9	0	0	1	2	0	4	3
24	Male	60	5	60	109	79	9.2	3	6	99	58.45	0	7	0	16.8	0	0	0	2	0	3	3
25	Female	35	5	75	92	151	6.2	6	8		64.06	0	15	0	28.89	1	0	0	1	1	4	3
26	Male	48	1.88	56	90	120	7.6	7	17		78.5	0	17	0	24.68	0	0	0	2	0	4	3
27	Male	35	4.69	82	98	99	6.9	3	1	88	21.27	0	13	0	22.84	0	0	0	2	0	2	2
28	Male	43	3.13	72	92	88	6.1	7	12		75.33	0	24	0	29.32	0	0	0	2	1	4	2
29	Female	30	5.94	93	137	147	6.1	3	3	87	7.75	0	8	0	27.89	1	0	1	1	1	1	2
30	Male	35	0.94	71	88	133	7.5	2	0		21.02	0	18	0	29.41	1	0	0	2	1	2	3
31	Male	36	7.5	62	83	85	6.2	7	2	90	18.04	0	7	0	17.79	0	0	0	2	0	1	3
32	Female	33	1.88	72	89	106	6.1	3	1	83	58.53	0	7	0	19.56	0	0	0	1	0	3	3
33	Male	44	2.5	68	86	180	7.5	2	2	92	35.59	0	8	0	21.94	1	1	0	2	0	2	2
34	Male	38	5	91	80	135	7.5	2	1	97	25.02	0	22	0	22.49	1	0	0	2	0	2	2
35	Female	52	6.88	88	83	134	9.1	4	5	83	21.6	0	6	0	21.5	1	0	0	1	0	2	2
36	Female	29	1.25	96	84	79	7.2	3	1	87	7.71	0	12	0	32.65	0	0	0	1	1	1	2
37	Male	56	4.69	74	93	35	7.3	2	3	92	15.74	0	11	0	20.31	0	0	0	2	0	1	2
38	Male	45	1.88	68	84	35	7	5	4	86	63.77	0	17	0	18.18	0	0	0	2	0	4	3
39	Male	52	5.31	76	86	80	6.8	3	3	81	45.02	0	15	1	16.85	0	0	0	2	0	3	2
40	Female	48	4.38	67	93	148	13.1	7	4	112	47.09	0	8	0	21.75	1	0	0	1	0	3	3
41	Female	28	4.38	120	81	141	7.5	2	4		35.01	0	12	0	35.09	1	0	0	1	1	2	2
42	Male	57	4.38	65	112	193	8	5	8	83	24.94	0	21	1	18.37	1	0	0	2	0	2	2
43	Female	36	5	84	83	99	6.5	4	4		64.03	0	18	0	26.56	0	0	0	1	1	4	3
44	Male	50	7.5	62	86	142	8.5	4	6	94	42.56	0	20	0	24.16	1	0	0	2	0	3	3
45	Male	55	4.69	108	107	115	9.9	2	0		21.06	0	8	0	25.53	0	0	0	2	1	2	3
46	Female	50	5.63	51	96	163	8.7	3	2	100	29.18	0	8	0	21.49	1	0	0	1	0	2	2
47	Male	58	7.19	65	130	128	7.4	3	2	104	20.66	0	8	0	22.1	0	0	1	2	0	2	3
48	Female	30	2.5	85	79	86	5.7	1	1	86	8.15	0	14	0	29	0	0	0	1	1	1	3
49	Male	55	9.38	62	87	94	6.4	5	3	92	58.46	0	10	0	23.05	0	0	0	2	0	3	3
50	Female	32	6.88	98	101	111	6.7	2	1		21.17	0	11	0	29.67	0	0	0	1	1	2	2
51	Female	44	4.06	90	88	103	7.5	5	15		76.27	0	22	0	29	0	0	0	1	1	4	3
52	Female	47	6.25	66	88	98	8.7	10	18	82	36.1	0	8	0	26.49	0	0	0	1	1	2	3
53	Female	36	5.63	78	88	92	6.1	5	0	82	40.86	0	17	0	27.83	0	0	0	1	1	3	3
54	Female	35	1.25	66	97	78	5	1	2	79	8.05	0	11	0	25.33	0	0	0	1	1	1	2
55	Male	30	2.5	60	92	95	7	0	3		34.37	0	17	0	22.43	0	0	1	2	0	2	3
56	Male	60	5	79	95	96	11.7	7	2	111	8.08	0	17	0	30.1	0	1	0	2	1	1	2
57	Male	51	6.25	94	89	129	9.7				21.42	0	14	0	29.02	0	0	0	2	1	2	3
58	Male	55	5	94	118	122	8	8	17	87	19.22	0	20	0	24.31	0	0	1	2	0	1	3
59	Female	26	7.19	99	90	75	5.9				63.94	0	19	0	20.81	0	0	0	1	0	4	3
60	Male	70	7.5	156	105	96	9.6	6	21	89	7.93	0	8	0	19.38	0	0	0	2	0	1	2
61	Male	49	4.38	78	110	109	8.1	11	5		76.21	0	18	0	23.15	0	1	0	2	0	4	3
62	Female	36	4.38	68	94	112	6.6	2	4		41.95	0	8	0	27.11	0	0	0	1	1	3	2
63	Male	40	6.25	91	84	159	9	3	1	90	29.37	0	21	1	25	1	0	0	2	1	2	3
64	Female	36	3.44	59	83	106	7.5	4	2	100	35.88	0	12	0	26.58	0	1	0	1	1	2	3
65	Female	40	5.31	92	133	136	6.1	1	4		62.71	0	10	0	22.67	1	0	1	1	0	4	3
66	Female	42	4.69	85	82	108	8.7	1	2	74	42.5	0	9	0	25.2	0	0	0	1	1	3	2
67	Male	31	3.13	81	92	51	5.7	5	10	81	40.99	0	21	0	17.73	0	0	0	2	0	3	3
68	Female	43	6.25	60	93	95	5.8	3	5		34.67	0	17	0	22.66	0	0	0	1	0	2	2
69	Male	55	3.75	75	94	92	8.4	3	2	92	29.18	0	6	1	19.72	0	1	0	2	0	2	2
70	Female	38	3.13	75	121	93	10	6	7	83	4.7	0	9	0	29.33	0	0	1	1	1	1	3
71	Male	38	3.13	56	89	82	6.3	8	22		62.71	0	9	1	19.22	0	0	0	2	0	4	3
72	Male	48	3.13	53	82	103	5.1	7	11	94	4.3	0	11	0	20.32	0	1	0	2	0	1
73	Male	28	1.25	48	97	79	6.1	3	10	80	36	0	13	1	18.07	0	0	0	2	0	2	3
74	Male	22	6.25	72	95	92	9.5	7	9		41.42	0	9	1	30.1	0	0	0	2	1	3	2
75	Female	45	2.5	90	104	117	7.6	1	0		34.37	0	17	0	31.63	0	0	0	1	1	2	3
76	Male	45	3.13	64	99	165	7.8	3	3		76.19	0	17	0	25.61	1	0	0	2	1	4	3
77	Male	31	2.5	59	89	153	6.2	3	5	81	20.53	0	12	0	27.48	1	0	0	2	1	2	3
78	Female	68	7.5	70	109	116	9.7	3	5		34.56	0	14	0	30.08	0	0	1	1	1	2	3
79	Female	52	3.75	71	89	78	7.6	3	10	82	35.88	0	18	0	20.66	0	0	0	1	0	2	3
80	Female	38	2.5	70	83	89	6.2	10	14	69	58.52	0	5	0	16.42	0	0	0	1	0	3	3
81	Male	59	7.81	120	97	118	12.2	6	3		21.14	0	17	0	29.69	0	0	0	2	1	2	3
82	Male	47	4.38	70	93	99	6.2	4	9		62.82	0	9	1	15.99	0	0	0	2	0	4	3
83	Female	39	6.72	106	98	146	8.2	0	2	93	7.75	0	10	0	29.17	1	0	0	1	1	1	2
84	Female	38	7.19	79	96	100	7.7	1	5	84	45.02	0	9	0	28.55	0	0	0	1	1	3	2
85	Male	50	5	61	94	82	7.5	8	11		63.54	0	17	1	24	0	0	0	2	0	4	3
86	Male	56	6.88	60	109	110	4.9	5	12		63.46	0	19	1	21.39	0	0	0	2	0	4	3
87	Female	43	3.13	88	80	202	7.4	3	1	83	40.99	0	13	0	26.84	1	0	0	1	1	3	3
88	Male	52	2.5	61	80	99	9.5	3	2	99	58.53	0	8	0	23.31	0	0	0	2	0	3	3
89	Male	60	4.38	71	115	74	10.7	5	8		42.01	0	10	1	18.59	0	0	0	2	0	3	2
90	Female	50	2.5	64	95	114	7.1	8	14	95	40.85	0	13	0	15.52	0	0	0	1	0	3	3
91	Female	29	4.38	86	102	120	6.4	4	4		74.56	0	11	0	30.54	0	0	0	1	1	4	2
92	Female	35	6.88	65	84	102	6.9	2	14	76	45.78	0	8	0	22.31	0	0	0	1	0	3	2
93	Female	45	5.94	68	106	122	6.3	1	2		63.92	0	9	0	29.17	0	0	0	1	1	4	3
94	Female	38	5.31	92	95	111	8.7	0	2		35.79	0	18	0	37.46	0	0	0	1	1	2	3
95	Male	38	1.25	57	138	65	7.5	10	3	87	58.55	0	12	0	25.1	0	0	1	2	1	3	3
96	Female	30	5	67	94	105	6	4	3	76	44.06	0	8	0	21.78	0	0	0	1	0	3	3
97	Female	38	4.69	75	85	82	8	6	9	85	4.83	0		0	33.33	0	0	0	1	1	1	3
98	Male	42	3.75	61	102	197	5.8	4	2		42.02	0	23	0	21.71	1	0	0	2	0	3	3
99	Female	40	3.44	62	89	105	6.6	11	4	92	7.77	0	12	0	24.88	0	0	0	1	0	1	2
100	Female	40	1.88	86	97	80	8	0	5		35.46	0	25	0	27.56	0	0	0	1	1	2	3
101	Female	26	5.63	68	99	138	7.2	2	2		75.52	0	9	0	21.91	1	0	0	1	0	4	3
102	Male	58	8.13	75	99	138	9	5	1	98	15.68	0	20	0	23.94	1	0	0	2	0	1	2
103	Male	62	8.44	63	75	96	9.6	2	3		63.81	0	17	1	17.1	0	0	0	2	0	4	2
104	Male	34	7.5	90	101	147	6.2	2	0		34.74	0	13	1	27.24	1	0	0	2	1	2	3
105	Male	42	4.06	66	96	81	7.2	7	1	77	7.79	0	9	0	26.22	0	0	0	2	1	1	2
106	Female	33	3.75	76	86	123	7.9	6	3	83	5.02	0	7	0	15.23	0	1	0	1	0	1	2
107	Female	34	3.75	100	101	126	6.5	3	2		34.92	0	12	0	26.04	0	0	0	1	1	2	2
108	Female	62	7.5	77	84	123	7.7	1	4	72	29.41	0	16	0	23.61	0	0	0	1	0	2	2
109	Female	27	5.31	66	84	65	6.4	4	5	77	24.97	0	11	0	18.22	0	0	0	1	0	2	3
110	Male	40	3.13	55	86	127	7.4	3	15	85	58.44	0	6	1	18.71	0	0	0	2	0	3	3
111	Female	40	3.75	70	138	164	6.5	3	0		35.2	0	13	0	20.17	1	0	1	1	0	2	3
112	Male	48	5.63	51	95	130	7	4	3	91	4.65	0	10	0	26.85	1	1	0	2	1	1	3
113	Female	45	8.13	56	93	109	6.3	4	2	85	44.12	0	5	0	23.46	0	0	0	1	0	3	2
114	Female	31	4.38	74	82	110	6.2	8	5	76	7.64	0	10	0	20.31	0	0	0	1	0	1	3
115	Female	42	7.5	73	88	141.6	6.2	2	10	75	8.03	0	17	0	24.92	1	0	1	1	0	1	2
116	Female	49	5.63	84	103	124	7.4	4	2	83	42.2	0	17	0	29.14	0	0	0	1	1	3	3
117	Male	49	3.91	72	96	119	7.9	4	2	92	29.43	0	13	0	23.15	0	0	0	2	0	2	2
118	Female	26	3.75	63	93	138	7.1	1	5	89	42.53	0	10	0	22.51	1	0	0	1	0	3	2
119	Male	38	5	69	94	143	6.6	6	4	82	47.09	0	10	1	20.32	1	0	0	2	0	3	3
120	Female	52	5.94	88	93	147	12.5	10	0	122	35.99	0	7	0	25.43	1	0	0	1	1	2	3
121	Male	55	5.31	105	84	121	10.3	5	6	97	42.34	0	19	0	28.88	0	0	0	2	1	3	3
122	Male	50	1.88	61	91	134	7	4	4		41.95	0	7	0	23.81	1	0	0	2	0	3	2
123	Female	39	5	85	95	140	6.7	2	11	66	21.27	0	13	0	22.06	1	0	0	1	0	2	2
124	Male	39	5	62	107	125	6	2	0		33.03	0	8	1	24.45	0	0	0	2	0	2	2
125	Female	43	7.19	84	87	93	11.8	7	23	96	47.11	0	14	0	19.07	0	1	0	1	0	3	3
126	Female	40	3.75	74	88	141	8.6	4	4	89	21.2	0	14	0	25.96	1	0	0	1	1	2	2
127	Male	38	2.5	60	104	84	7.2				76.49	0	9	0	23.42	0	0	0	2	0	4	3
128	Male	57	5.63	70	94	123	7.9	10	12	84	17.5	0	10	1	25.22	0	0	0	2	1	1	2
129	Female	55	7.5	47	113	77	8.5	10	28	97	7.93	0	10	0	29.96	0	1	1	1	1	1	2
130	Female	45	7.19	90	160	159	9.6	2	14	103	7.89	0	14	0	36.36	1	1	1	1	1	1	2
131	Male	59	5.94	93	101	61	7.5	4	0		21.38	0	20	0	26.64	0	0	0	2	1	2	3
132	Male	50	5.63	66	96	107	4.6	3	0		34.37	0	17	0	22.15	0	0	0	2	0	2	3
133	Female	34	4.69	76	82	100	5.1	7	0	72	4.3	0	10	0	16.63	0	0	0	1	0	1	3
134	Male	49	2.81	68	95	138	8	1	1		78.5	0	10	0	27.55	1	0	0	2	1	4	3
135	Male	58	8.13	94	94	136	13.1	7	11	95	35.85	0	7	1	16.87	1	0	0	2	0	2	3
136	Male	41	2.81	60	96	149	6.3	3	0		33.03	0	16	1	23.23	1	0	0	2	0	2	2
137	Male	31	2.5	63	82	65	8.8	10	15	89	36.1	0	10	0	15.06	0	0	0	2	0	2	3
138	Female	36	7.19	78	93	115	9.4	10	3	78	4.46	0	13	0	33.75	0	0	0	1	1	1	3
139	Male	38	3.44	76	96	96	7.2	3	11	84	40.9	0	10	1	22.14	0	0	0	2	0	3	3
140	Female	42	7.19	84	93	96	8.9	2	11	90	21.27	0	10	0	27.48	0	0	0	1	1	2	2
141	Female	33	5.63	66	90	125	6.4	1	2		74.4	0	17	0	28.89	0	0	0	1	1	4	2
142	Female	40	6.25	70	103	136	4.7				33.59	0	16	0	22.22	1	0	0	1	0	2	2
143	Male	29	5	64	97	122	6.3	3	5		62.75	0	9	0	27.18	0	0	0	2	1	4	3
144	Female	36	6.25	67	93	76	7.1	3	4	65	8.05	0	11	0	15.23	0	0	0	1	0	1	2
145	Male	52	2.5	70	101	114	11.2	2	3	107	29.61	0	10	0	22.6	0	1	0	2	0	2	3
146	Female	37	2.5	90	99	112	8	0	0		21.27	0	9	0	32.44	0	0	0	1	1	2	3
147	Male	34	4.38	71	84	136	6.1	5	2	100	35.99	0	11	0	26.4	1	0	0	2	1	2	3
148	Male	70	1.25	49	98	77	8	2	2	130	63.87	0	6	0	14.88	0	0	1	2	0	4	3
149	Male	52	2.5	66	98	100	5.4	7	3	97	42.55	0	15	1	17.26	0	0	0	2	0	3	2
150	Female	42	3.13	75	80	96	6.2	3	3	67	18.1	0	14	0	19.5	0	0	0	1	0	1	3
151	Male	54	5	59	101	117	6.8			101	29.44	0	10	1	22.38	0	1	0	2	0	2	3
152	Male	65	5.63	84	148	75	9.6	3	1		21.41	0	10	0	20.9	0	1	1	2	0	2	3
153	Male	35	1.88	62	78	75	7.4	7	13	72	46.86	0	17	1	17.51	0	0	0	2	0	3	2
154	Female	27	1.88	72	97	114	5.8	7	15		41.91	0	21	0	23.83	0	0	0	1	0	3	2
155	Female	59	5.94	63	82	125	5.8	7	6	93	4.48	0	8	0	30.85	0	1	0	1	1	1	3
156	Female	33	6.25	74	90	103	5.9	1	12	83	18.24	0	11	0	22.67	0	0	0	1	0	1	3
157	Female	29	5	91	89	122	6.8	2	2	77	29.18	0	16	0	27.34	0	0	0	1	1	2	2
158	Male	47	4.06	64	89	153	7.3	3	2		75.49	0	17	0	20.43	1	0	0	2	0	4	3
159	Female	41	6.56	84	96	149	7.5	4	3		34.85	0	15	0	27.11	1	0	0	1	1	2	3
160	Female	30	5.63	76	93	123	7.2	1	2		76.35	0	8	0	20.72	0	0	0	1	0	4	3
161	Female	32	1.88	84	94	108	6	6	2	89	58.46	0	15	0	19.56	0	0	0	1	0	3	3
162	Male	39	2.5	76	102	117	8.2	4	5	89	35.92	0		1	24.03	0	0	0	2	0	2	3
163	Male	56	2.19	51	94	69	7.7	10	3	96	58.44	0	16	0	20.06	0	0	0	2	0	3	3
164	Male	39	8.75	82	77	119	9.3	2	0	85	15.68	0	12	0	23.88	0	0	0	2	0	1	2
165	Male	50	4.38	54	81	45	9	3	1	98	18.07	0	12	0	17.21	0	0	0	2	0	1	3
166	Male	50	4.38	60	87	170	6.1	2	1		34.81	0	17	1	22.58	1	0	0	2	0	2	2
167	Male	44	6.88	75	93	135	8	2	3		35.2	0	13	0	24.56	1	0	0	2	0	2	3
168	Female	28	6.25	88	88	139.4	8.2	7	20	72	11.55	0	8	0	21.21	1	0	0	1	0	1	3
169	Female	23	6.56	96	91	78	5.8	3	2	81	21.33	0	17	0	17.3	0	0	0	1	0	2	2
170	Male	49	5.31	71	93	81	9.2	7	15	104	4.5	0	10	1	19.72	0	1	0	2	0	1
171	Male	30	6.88	83	92	60	7.7	7	4	87	18.12	0	10	0	24.92	0	0	0	2	0	1	3
172	Male	28	2.5	70	261	92	8.6	3	1		35.04	0	17	0	26.84	0	0	1	2	1	2	3
173	Female	38	5.31	82	90	115	9.2	2	2		21.17	0	8	0	24.26	0	1	0	1	0	2	2
174	Male	39	6.25	68	76	73	6.5	1	10	76	42.53	0	11	1	22.41	0	0	0	2	0	3	2
175	Female	28	5.63	86	101	99	6.2	2	2		33.1	0	16	0	24.61	0	0	0	1	0	2	2
176	Female	55	8.13	86	93	114	12.2	4	24		76.35	0	6	0	26.63	0	1	0	1	1	4	3
177	Male	48	5.63	60	108	130	7.9	1	4		34.56	0	17	1	21.2	1	0	0	2	0	2	3
178	Female	25	6.56	103	95	84	6.6	3	5	74	44.81	0	18	0	32.89	0	0	0	1	1	3	3
179	Male	37	2.5	75	88	142	8.3	6	6		64.09	0	22	0	27.43	1	0	0	2	1	4	3
180	Male	49	6.25	68	94	95	9.2	3	2	107	15.68	0	17	0	30.12	0	0	0	2	1	1	2
181	Male	61	8.13	71	81	133	8.1	7	15	82	21.32	0	15	0	20.7	1	0	0	2	0	2	2
182	Male	39	3.13	78	98	108	7.7	1	0		34.37	0	18	0	24.68	0	0	0	2	0	2	3
183	Female	50	5.31	63	113	79	7.9	5	15	113	8	0	16	0	28.83	0	1	0	1	1	1	2
184	Male	60	3.13	67	89	62	5.9	5	4	96	63.82	0	9	0	17.16	0	0	0	2	0	4	3
185	Female	46	7.5	66	101	134	6.7	2	7		33.31	0	15	0	18.02	1	0	0	1	0	2	2
186	Male	65	5.63	69	98	154	9.1	5	10	70	11.44	0	16	0	24.16	1	0	0	2	0	1	3
187	Female	34	5.63	70	98	95	6.6	0	5		33.71	0	17	0	23.11	0	0	0	1	0	2	2
188	Female	27	6.25	81	80	88	4.7	3	1	82	21.2	0	10	0	20.31	0	0	0	1	0	2	2
189	Male	48	6.25	75	89	58	8.5	10	16	114	15.74	0	8	0	19.82	0	1	0	2	0	1	2
190	Female	33	6.56	74	97	93	5.8	5	2	76	24.89	0	18	0	22.48	0	0	0	1	0	2	2
191	Female	58	8.75	65	93	96	7	8	14	66	46.98	0	5	0	19.98	0	0	0	1	0	3	3
192	Female	50	3.13	66	97	77	6.6	6	6	103	63.77	0	7	0	17.48	0	0	0	1	0	4	3
193	Female	33	5	75	98	166	8.2	3	3	90	7.67	0	12	0	29.21	1	0	0	1	1	1	3
194	Male	42	3.75	62	103	125	9.8	5	0		32.84	0	10	1	18.82	0	0	0	2	0	2	2
195	Male	37	2.5	76	87	80	7.8	4	2	94	47.12	0	15	1	17.78	0	0	0	2	0	3	3
196	Male	48	5.63	75	98	86	9.6	4	2	103	20.38	0	13	0	19.68	0	0	0	2	0	2	3
197	Female	27	7.5		87	121	6.2	7	8		76.13	0	14	0	28.2	0	0	0	1	1	4	3
198	Male	38	1.56	94	91	125	7.7	4	1		20.93	0	25	0	23.72	0	0	0	2	0	2	3
199	Female	45	6.56	70	102	130	8.2	1	4		34.07	0	9	0	30.78	1	0	0	1	1	2	2
200	Male	26	6.25	80	78	90	6.3	3	1		35.53	0	12	0	26.4	0	0	0	2	1	2	3
201	Female	40	5.63	96	93	89	7.9	2	4	93	47.1	0	17	0	25.96	0	0	0	1	1	3	3
202	Male	48	6.25	75	147	140	5.1	7	4	93	20.47	0	8	0	20.57	1	1	1	2	0	2	3
203	Male	38	6.25	100	99	122	6.9	5	5	80	15.74	0	17	0	23.23	0	0	0	2	0	1	2
204	Male	65	5.94	74	192	135	12.1	4	0	83	4.53	0	15	0	27.64	1	1	1	2	1	1
205	Female	37	5	90	84	96	6.6	4	9		34.37	0	16	0	24.97	0	0	0	1	0	2	3
206	Male	60	8.13	58	93	157	12	5	19		42.03	0	15	1	19.49	1	0	0	2	0	3	2
207	Male	48	1.25	60	101	106	7.8	2	2		33.1	0	19	0	24.51	0	0	0	2	0	2	2
208	Female	45	3.13	65	106	128	7	6	2	78	63.77	0	7	0	24.24	0	0	0	1	0	4	3
209	Male	41	4.38	71	83	170	7.8	3	15	87	46.23	0	17	1	23.57	1	0	0	2	0	3	3
210	Female	46	1.88	93	98	90	8.8	1	2	94	42.79	0	10	0	24.2	0	0	0	1	0	3	2
211	Male	53	6.25	90	102	138	7.4	3	14	92	7.87	0	14	0	22.31	1	1	0	2	0	1	2
212	Male	49	1.25	66	94	146	7.5	6	2	83	29.61	0	12	1	18.51	1	0	0	2	0	2	3
213	Female	58	2.5	74	98	141	9.3	1	3		33.35	0	8	0	18.47	1	0	0	1	0	2	2
214	Male	50	4.06	72	104	164	8.5	7	15	100	41.99	0	11	1	21.01	1	0	0	2	0	3	3
215	Female	49	5.31	74	86	126	7.2	4	3	88	19.39	0	12	0	30.96	0	0	0	1	1	1	3
216	Female	35	4.69	94	91	104	8.9	3	0	105	46.33	0	11	0	26.58	0	0	0	1	1	3	3
217	Female	49	6.25	68	84	315	8.8	4	9	79	21.26	0	8	0	21.75	1	1	0	1	0	2	2
218	Female	29	4.06	71	96	93	8.1	2	1	84	29.5	0	17	0	27.77	0	0	0	1	1	2	2
219	Male	44	4.38	68	86	166	9.7	6	2	105	4.26	0	21	0	30.47	1	1	0	2	1	1	3
220	Male	49	5	66	89	109	7.5	1	4		34.37	0	8	1	21.3	0	0	0	2	0	2	3
221	Male	43	6.25	80	81	103	6.8	3	1		35.22	0	8	0	20.32	0	0	0	2	0	2	3
222	Male	45	5.31	67	101	65	7.9	5	11	93	4.53	0	12	1	25.91	0	0	1	2	1	1
223	Female	57	8.75	48	102	128	9.6	11	9		76.19	0	7	0	23.42	0	1	0	1	0	4	3
224	Male	45	2.19	55	91	113	7.2	2	2		63.94	0	6	0	18.86	0	0	0	2	0	4	3
225	Male	40	6.88	65	81	167	8.2	6	14	86	58.54	0	11	0	20.62	1	0	0	2	0	3	3
226	Female	36	5.31	70	82	85	8.8	3	6	91	7.93	0	11	0	25.88	0	0	0	1	1	1	2
227	Male	52	7.5	60	131	94	8	10	8	110	42.64	0	14	0	25.01	0	0	1	2	1	3	2
228	Female	28	4.06	78	92	105	7.8	1	14	73	29.54	0	12	0	16.66	0	0	0	1	0	2	3
229	Female	46	2.5	60	104	99	7.3	3	5		32.84	0	6	0	25.39	0	0	0	1	1	2	2
230	Male	49	2.81	68	95	92	6.4	11	8		74.72	0	15	1	26.17	0	0	0	2	1	4	2
231	Male	67	8.44	95	100	87	10	1	0	98	28.97	0	14	0	24	0	0	1	2	0	2	2
232	Female	40	6.25	85	99	105	9.9	4	4	100	40.85	0	12	0	20.13	0	1	0	1	0	3	3
233	Female	35	1.25	85	97	101	4.4	3	4		63.91	0	9	0	20.83	0	0	0	1	0	4	3
234	Female	51	3.28	83	98	134	9.1	5	6	81	4.53	0	8	0	20.34	1	1	0	1	0	1
235	Female	36	1.25	80	83	117	6	3	2	94	7.77	0	15	0	20.31	0	0	0	1	0	1	2
236	Female	35	5.31	76	91	115	6.1	1	3		74.4	0	18	0	27.77	0	0	0	1	1	4	2
237	Female	37	0.63	87	81	92	5.5	6	5	93	58.52	0	19	0	23.23	0	0	0	1	0	3	3
238	Male	46	3.44	66	92	111	12.2	10	9	113	7.87	0	15	0	28.31	0	1	0	2	1	1	2
239	Female	58	1.56	78	98	128	9.2	8	4		63.86	0	5	0	20.96	0	0	0	1	0	4	3
240	Male	66	7.5	78	95	108	6.1	5	1		21.11	0	10	0	22.76	0	0	0	2	0	2	3
241	Male	51	5.94	83	87	74	7	5	5	77	24.94	0	20	0	29.07	0	0	0	2	1	2	2
242	Male	43	3.13	84	143	97	8.9	1	1		33.96	0	16	1	24.8	0	0	1	2	0	2	2
243	Male	56	4.38	60	85	95	9.2	8	14	100	63.78	0	10	0	16.97	0	0	0	2	0	4	3
244	Male	58	7.5	70	109	128	10.2	7	2	130	42.2	0	8	0	31.25	0	0	0	2	1	3	3
245	Female	52	6.56	84	93	132	9	10	17	88	24.94	0	9	0	23.11	1	0	0	1	0	2	2
246	Male	45	3.75	65	85	93	9.6	7	25	93	15.68	0	13	0	19.81	0	0	0	2	0	1	2
247	Female	33	1.88	80	91	132	6.1	2	8		34.37	0	13	0	34.21	1	0	0	1	1	2	3
248	Male	43	7.5	58	119	87	7.5	1	4	96	8.17	0	18	0	21.16	0	0	1	2	0	1	3
249	Male	59	5.63	76	269	92	10.7	3	0		35.13	0	21	0	21.22	0	0	1	2	0	2	3
250	Female	33	3.13	63	96	83	7.1	4	9	74	7.93	0	20	0	28.72	0	0	0	1	1	1	2
251	Male	34	1.56	62	95	101	6.6	3	9	87	4.58	0	6	1	23.05	0	1	0	2	0	1	3
252	Male	34	8.13	57	89	86	7.5	6	2	95	17.26	0	9	0	21.05	0	0	0	2	0	1	3
253	Female	45	5.63	65	88	98	8.2	4	5	81	7.93	0	7	0	29.59	0	0	1	1	1	1	2
254	Female	45	5	71	94	77	6.4	10	16	84	45.02	0	14	0	25.15	0	0	0	1	1	3	2
255	Female	35	4.06	78	101	133	6.7	0	1		33.27	0	17	0	25.33	1	0	0	1	1	2	2
256	Female	54	8.13	84	96	129	12.2	6	7	103	8.14	0	8	0	34.23	0	1	0	1	1	1	3
257	Male	45	3.75	67	106	98	5.6	5	12	92	63.87	0	7	0	20.31	0	1	0	2	0	4	3
258	Female	34	2.5	64	77	82	5.4	10	17	71	58.45	0	7	0	19.53	0	0	0	1	0	3	3
259	Male	38	6.25	74	82	100	8.2	2	1		21.17	0	9	0	27.97	0	1	0	2	1	2	2
260	Male	48	5	89	96	165	8.4	2	4	102	29.5	0	21	0	29.74	1	0	0	2	1	2	2
261	Female	32	0.94	62	81	59	7.3	6	7		76.34	0	6	0	18.8	0	0	0	1	0	4	3
262	Female	30	6.56	72	81	124	7.8	1	8	94	29.18	0	8	0	24.03	0	0	0	1	0	2	2
263	Female	36	1.56	82	101	101	6.7	3	7		21.12	0	16	0	27.7	0	0	0	1	1	2	3
264	Male	45	8.44	70	82	123	6.5	4	3	83	25.05	0	12	0	25.15	0	0	0	2	1	2	2
265	Female	38	1.56	74	93	147	7.7	5	6	86	42.31	0	14	0	23.92	1	0	0	1	0	3	3
266	Female	42	5.94	48	77	118	5.5	11	15		75.49	0	15	0	25.44	0	0	0	1	1	4	3
267	Female	36	3.13	70	93	113	6.9	2	6	78	40.99	0	9	0	25.97	0	0	0	1	1	3	3
268	Female	32	5.31	60	94	87	6	3	11	72	42.28	0	11	0	20.78	0	0	0	1	0	3	3
269	Female	57	6.25	68	98	114	9.8	3	3	84	46.98	0	12	0	23.46	0	0	0	1	0	3	3
270	Male	53	4.69	85	99	132	8.7	4	1	83	20.49	0	9	0	23.66	1	0	0	2	0	2	3
271	Female	41	5.31	100	124	77	7.6	1	7		35	0	18	0	27.11	0	0	1	1	1	2	3
272	Male	40	5	78	105	141	8.4	3	1	102	29.18	0	13	0	23.95	1	0	0	2	0	2	2
273	Male	24	3.13	80	76	121	6.9	4	2	86	4.59	0	22	1	21.97	0	0	0	2	0	1	3
274	Female	25	1.88	64	92	84	6.5	10	31	85	40.96	0	15	0	22.76	0	0	0	1	0	3	3
275	Male	29	4.06	69	83	77	6.5	12	15	93	21.27	0	9	0	24.39	0	0	0	2	0	2	2
276	Male	50	2.5	60	95	105	7.3	7	11	75	40.96	0	7	1	16.94	0	0	0	2	0	3	3
277	Female	40	2.5	69	109	118	4.7	7	6		63.91	0	8	0	20.93	0	0	0	1	0	4	3
278	Female	31	3.44	63	85	93	6.7	4	8	72	17.27	0	7	0	26.22	0	0	0	1	1	1	3
279	Female	33	6.25	102	102	93	7	1	1		21.26	0	17	0	33.75	0	0	0	1	1	2	3
280	Male	48	6.25	66	71	168	10.3	5	5	104	58.45	0	9	0	26.89	1	1	0	2	1	3	3
281	Female	48	1.88	77	103	107	6.1	7	3		63.54	0	7	0	23.19	0	0	0	1	0	4	3
282	Female	36	6.41	57	93	101	6.7	3	2	79	7.75	0	15	0	22.67	0	0	0	1	0	1	2
283	Male	39	1.56	83	125	110	5.7	3	5		63.91	0	11	1	25.53	0	0	1	2	1	4	3
284	Female	39	1.88	54	99	70	6.9	4	0		32.8	0	9	0	18.97	0	0	0	1	0	2	2
285	Female	35	6.88	88	91	122	5.4	8	15		62.81	0	16	0	19.72	0	0	0	1	0	4	3
286	Male	69	6.88	76	93	132	9.3	3	1	95	42.11	0	7	0	21.56	1	0	0	2	0	3	3
287	Female	38	6.25	81	102	111	6.5	1	6	84	42.53	0	13	0	25.78	0	0	0	1	1	3	2
288	Male	63	5	53	271	76	10.8	7	8		41.91	0	17	0	24.34	0	1	1	2	0	3	2
289	Female	53	5	79	96	110	10	2	6	137	28.86	0	9	0	32.41	0	1	0	1	1	2	2
290	Male	56	1.88	58	93	89	7.5	7	7		42.06	0	11	1	26.08	0	0	0	2	1	3	3
291	Female	53	3.13	70	85	201	9.2	3	10		76.19	0	11	0	19.82	1	0	0	1	0	4	3
292	Male	37	6.56	60	86	74	7.9	1	5		35.18	0	20	1	21.83	0	0	0	2	0	2	3
293	Male	45	7.5	76	86	111	6.7	4	1	90	46.97	0	12	0	26.44	0	0	0	2	1	3	3
294	Female	40	6.25	89	117	111	8.1	11	7	105	45.65	0	10	0	23.93	0	1	0	1	0	3	2
295	Female	56	6.25	69	90	97	8.1	6	2		42.03	0	13	0	30.63	0	0	0	1	1	3	2
296	Male	40	2.5	65	93	138	8.2	2	18	90	7.71	0	9	0	24.65	1	0	0	2	0	1	2
297	Male	40	2.5	75	80	129	5.7	3	7	78	58.54	0	8	0	17.06	0	0	0	2	0	3	3
298	Male	22	3.75	98	87	96	7	1	1	101	36	0	23	1	26.26	0	0	0	2	1	2	3
299	Female	36	2.5	82	86	101	7.6	10	4		75.3	0	11	0	25.3	0	0	0	1	1	4	2
300	Female	49	3.44	71	93	138	9.8	1	8	90	21.31	0	21	0	28.12	1	1	0	1	1	2	2
301	Female	39	2.81	80	113	129	7.3	2	1		33.09	0	20	0	26.22	0	0	0	1	1	2	2
302	Male	51	3.13	73	88	116	6.8	3	1		64.2	0	10	0	23.94	0	0	0	2	0	4	3
303	Female	49	6.88	64	130	98	9	5	7	86	40.89	0	10	0	31.63	0	0	1	1	1	3	3
304	Female	40	1.88	78	93	103	6.4	3	9	80	17.56	0	7	0	24.52	0	0	0	1	0	1	2
305	Male	30	4.06	64	84	85	6.3	3	5	97	58.46	0	20	0	22.05	0	0	0	2	0	3	3
306	Female	35	1.25	94	89	54	6.8	1	5	100	42.53	0	12	0	17.29	0	0	0	1	0	3	2
307	Male	67	9.38	82	104	85	12.4	6	8		74.73	0	13	0	25.64	0	1	0	2	1	4	2
308	Female	53	6.88	98	92	169	12.9	2	2	105	21.2	0	16	0	29.73	1	1	0	1	1	2	2
309	Female	42	4.38	110	95	105	10.3	5	1	80	4.85	0	13	0	25.63	0	0	0	1	1	1	3
310	Male	45	7.5	71	95	60	5.8	11	11		63.46	0	9	0	24.3	0	0	0	2	0	4	3
311	Male	38	3.75	84	102	121	8.3	4	0		21.08	0	18	0	24.39	0	0	1	2	0	2	3
312	Male	47	4.69	71	89	158	8.1	6	10	90	29.41	0	17	1	30.45	1	0	0	2	1	2	2
313	Male	29	3.13	60	72	52	9.9	13	28	94	42.2	0	8	1	18.71	0	0	0	2	0	3	3
314	Female	61	5.31	84	101	114	10.8	2	3		34.62	0	13	0	22.07	0	1	0	1	0	2	2
315	Male	41	2.81	58	92	150	7.6	6	1		78.5	0	12	0	20.11	1	0	0	2	0	4	3
316	Female	42	7.5	100	123	152	7.3	1	2		31.69	0	17	0	26.02	1	0	0	1	1	2	2
317	Female	65	6.88	104	106	180	10	10	14	97	19.21	0	8	0	20.78	1	1	0	1	0	1	3
318	Male	32	6.25	60	96	95	7.2	1	30		33.61	0	13	0	21.83	0	0	0	2	0	2	2
319	Female	36	5.31	117	104	136	7	10	16	86	7.75	0	16	0	28.94	1	0	0	1	1	1	2
320	Female	50	3.13	59	80	104	8.8	3	4	90	11.44	0	18	0	21.09	0	1	0	1	0	1	3
321	Female	51	5.78	84	105	148	7.3	4	6	93	4.63	0	10	0	42.17	1	0	0	1	1	1	3
322	Male	70	9.38	81	137	105	10.7			101	40.9	0	15	1	16.33	0	0	1	2	0	3	3
323	Male	47	7.5	60	78	97	6.5	3	9	73	41.81	0	19	1	22.86	0	0	0	2	0	3	3
324	Male	49	5.63	86	94	136	9.7	6	1	122	7.94	0	11	0	28.37	1	1	0	2	1	1	2
325	Male	62	2.5	53	91	99	5.8	5	6	81	63.85	0	7	1	16.46	0	0	0	2	0	4	3
326	Male	25	1.88	74	104	110	6.9	12	17	104	25.32	0	13	0	27.36	0	1	0	2	1	2	2
327	Male	40	5.63	80	102	158	8.7	0	1		35.57	0	18	0	25.16	1	0	0	2	1	2	3
328	Male	53	1.88	80	85	99	8.3	3	3		34.36	0	22	1	24.34	0	0	0	2	0	2	2
329	Male	49	6.88	74	83	98	7.8	6	0	77	21.32	0	18	0	26.15	0	0	0	2	1	2	2
330	Male	62	8.13	83	84	76	9.4	2	12	76	46.23	0	5	0	19.2	0	0	0	2	0	3	3
331	Male	40	3.23	66	94	84	8.3	4	4	97	63.82	0	11	1	23.53	0	0	0	2	0	4	3
332	Male	44	3.75	71	94	63	7.8	5	8	77	8.14	0	15	0	15.78	0	0	0	2	0	1	3
333	Female	28	5	64	83	88	7.4	2	3		35.15	0	19	0	25.3	0	0	0	1	1	2	3
334	Female	40	0.94	70	92	126	5.3	5	7		34.82	0	9	0	22.37	0	0	0	1	0	2	3
335	Male	43	2.81	51	74	87	6.5	10	22	82	44.12	0	7	1	18.65	0	0	0	2	0	3	2
336	Male	55	1.88	70	105	109	9.7	3	1		34.86	0	11	0	24.34	0	1	0	2	0	2	3
337	Female	36	3.13	68	87	167	7.6	3	3		24.39	0	8	0	28.76	1	0	0	1	1	2	2
338	Female	37	4.38	81	92	76	6.8	2	0	86	25.3	0	9	0	19.72	0	0	0	1	0	2	2
339	Female	65	1.25	70	126	118	6.9	4	5		34.07	0	10	0	23.68	0	0	1	1	0	2	2
340	Female	35	2.5	79	87	84	6.3	6	12	72	47.11	0	13	0	20.08	0	0	0	1	0	3	3
341	Male	41	1.88	69	90	123	8.9	8	15	87	42.33	0	22	0	21.34	0	0	0	2	0	3	3
342	Female	48	5.63	67	99	102	9.1				63.8	0	7	0	21.63	0	0	0	1	0	4	3
343	Male	37	1.88	87	93	68	8.7	2	5	93	47.09	0	16	0	20.45	0	0	0	2	0	3	3
344	Female	24	1.25	65	84	115	5.3	1	6	71	28.89	0	19	0	19.6	0	0	0	1	0	2	2
345	Male	37	5.63	67	97	158	9.6	3	4		76.34	0	12	0	26.85	1	1	0	2	1	4	3
346	Male	34	4.38	54	97	89	6.5	5	2	77	24.94	0	10	0	21.2	0	0	0	2	0	2	2
347	Female	45	1.25	64	101	83	7.8	12	1		32.8	0	13	0	27.83	0	0	0	1	1	2	2
348	Male	59	2.5	75	103	128	10.4			118	29.61	0	5	1	15.89	0	0	0	2	0	2	3
349	Female	21	6.25	73	91	84	4.8	5	11	79	40.96	0	22	0	22.5	0	0	0	1	0	3	3
350	Female	47	5.94	76	85	99	9.4	6	4	91	15.75	0	18	0	18.59	0	0	0	1	0	1	2
351	Female	38	3.13	72	86	154	6.2	4	6	100	4.45	0	15	0	30.02	1	1	0	1	1	1	3
352	Male	42	3.75	62	94	79	7.3	3	1	115	8.17	0	7	0	23.92	0	1	0	2	0	1	3
353	Female	40	1.88	68	93	135	8.4	8	5	87	42.53	0	8	0	25.63	1	0	0	1	1	3	2
354	Male	32	3.75	67	88	153	6.1	3	2	89	29.54	0	15	1	25.39	1	0	0	2	1	2	3
355	Male	55	7.5	67	97	133	9.1	2	8	112	28.97	0	19	0	24.03	1	1	0	2	0	2	2
356	Male	40	2.5	52	94	91	6.2	5	7	75	45.65	0	18	1	16.94	0	0	0	2	0	3	2
357	Male	38	2.5	80	91	35	8.6	3	1		34.53	0	16	0	18.73	0	0	0	2	0	2	2
358	Female	32	4.69	86	88	86	6.9	3	9	75	29.54	0	12	0	19.67	0	0	0	1	0	2	3
359	Male	58	6.56	74	90	102	11	5	4	91	4.44	0	19	0	29.76	0	0	0	2	1	1	3
360	Male	32	2.5	75	79	195	6.6	4	2		21.18	0	19	0	24.68	1	0	0	2	0	2	3
361	Female	46	3.75	67	85	102	5.6	7	6	85	58.52	0	7	0	22.22	0	0	0	1	0	3	3
362	Female	28	6.09	83	97	74	6.3	2	1	71	29.54	0	10	0	17.63	0	0	0	1	0	2	3
363	Female	43	3.75	90	92	29	7.3	1	3	93	7.71	0	16	0	33.31	0	0	0	1	1	1	2
364	Female	60	5.63	90	85	150	6.8	3	2		21.04	0	9	0	24.06	1	0	0	1	0	2	3
365	Male	55	2.5	70	108	83	8.2	10	7		63.92	0	9	0	22.14	0	0	0	2	0	4	3
366	Female	32	6.25	78	94	117	5.1	2	1		75.3	0	17	0	21.11	0	0	0	1	0	4	2
367	Male	42	1.56	73	92	79	6.2	7	15		78.38	0	9	0	17.15	0	0	0	2	0	4	3
368	Female	38	4.38	70	94	142	10.3	2	6	97	17.97	0	10	0	30.73	1	0	0	1	1	1	3
369	Male	41	2.5	68	90	106	8.6	4	3	101	15.65	0	11	0	20.55	0	0	0	2	0	1	2
370	Male	39	1.88	86	96	135	6.9	4	8	86	42.53	0	8	1	17.93	1	0	0	2	0	3	2
371	Male	28	1.25	68	88	62	8.5	3	14	97	47.11	0	8	0	20.28	0	0	0	2	0	3	3
372	Male	25	3.13	82	94	156	6	2	6		74.6	0	13	0	23.31	1	0	0	2	0	4	2
373	Female	27	5	98	110	56	9.7	0	5		21.15	0	11	0	21.5	0	0	0	1	0	2	3
374	Female	25	5.94	83	87	73	5.8	3	10	84	40.97	0	21	0	20.44	0	0	0	1	0	3	3
375	Female	52	3.75	72	94	130	7.2			90	63.77	0	7	0	16.94	1	0	0	1	0	4	3
376	Female	52	1.56	84	100	94	7.9	1	0		33.26	0	17	0	27.06	0	0	0	1	1	2	2
377	Male	39	5.94	64	75	131	6.1	7	8	74	21.58	0	13	0	23.24	1	0	0	2	0	2	2
378	Female	38	2.19	65	98	76	5.9	5	14	89	63.79	0	7	0	23.87	0	0	0	1	0	4	3
379	Male	51	5.63	67	92	148	7.8	5	7	87	25.01	0	11	0	16.76	1	0	0	2	0	2	3
380	Female	38	3.13	76	98	145	6.9	4	3		76.49	0	7	0	20.61	1	0	0	1	0	4	3
381	Male	38	8.13	90	92	144	7.2	2	6	78	29.18	0	13	0	21.56	1	0	0	2	0	2	2
382	Male	40	2.5	80	113	169	8.5	7	12		74.56	0	10	0	28.2	1	1	1	2	1	4	2
383	Female	27	2.19	69	96	91	5.9	7	8		78.38	0	18	0	23.68	0	0	0	1	0	4	3
384	Male	45	2.5	63	113	119	6.1	5	5		42.06	0	17	0	22.65	0	0	0	2	0	3	3
385	Male	55	3.75	69	92	91	11.4	12	15	99	58.46	0	9	0	26.85	0	0	0	2	1	3	3
386	Male	36	2.5	72	90	109	8.6	3	7	93	8.15	0	10	0	27.28	0	0	0	2	1	1	3
387	Female	33	6.25	80	91	120	7.7	1	14	74	29.54	0	14	0	25.21	0	0	0	1	1	2	3
388	Female	25	3.75	70	86	118	5.2	3	6		76.39	0	11	0	24.35	0	0	0	1	0	4	3
389	Female	40	6.88	70	81	124	7.5	0	6	84	29.18	0	10	0	17.29	0	0	0	1	0	2	2
390	Female	45	5.63	65	87	126	7.7	4	3		64	0	19	0	24.13	0	0	0	1	0	4	3
391	Male	50	4.38	60	103	119	7	1	0		32.98	0	22	0	25.46	0	0	0	2	1	2	2
392	Male	39	3.13	56	154	157	5.5	2	4		64.22	0	16	0	29	1	0	1	2	1	4	3
393	Female	25	8.13	74	111	147	7.1	6	17	73	8	0	11	0	32.02	1	0	0	1	1	1	2
394	Female	36	5.63	74	103	113	5.9				32.84	0	7	0	25.8	0	0	0	1	1	2	2
395	Female	39	7.5	84	105	137	7.7	2	1		34.81	0	14	0	37.8	1	0	0	1	1	2	2
396	Female	50	5	85	99	160	10.1	1	3	95	29.54	0	14	0	27.34	1	0	0	1	1	2	3
397	Male	61	7.81	74	92	153	6	11	23	93	29.2	0	7	0	23.23	1	0	0	2	0	2	2
398	Male	42	6.25	86	73	97	6.3	4	7		34.37	0	19	0	30.48	0	0	0	2	1	2	3
399	Female	41	3.13	79	99	124	6.7	7	6	72	63.77	0	8	0	24.03	0	0	0	1	0	4	3
400	Male	52	5	80	83	115	7.1	11	3		76.19	0	13	0	21.09	0	0	0	2	0	4	3
401	Female	50	6.25	78	102	144	7.9	10	20		63.8	0	6	0	23.61	1	0	0	1	0	4	3
402	Female	55	3.75	68	117	110	7.9	0	6		35.2	0	23	0	26.41	0	0	0	1	1	2	3
403	Female	45	6.56	68	88	121	7.4	6	10	82	8.11	0	10	0	24.86	0	0	0	1	0	1	3
404	Male	41	6.56	68	101	112	6				32.86	0	16	0	22.43	0	0	0	2	0	2	2
405	Male	71	9.38	54	84	110	10.1	2	0	103	29.37	0	7	0	17.58	0	0	0	2	0	2	3
406	Female	55	4.69	54	102	177	7	7	9	83	4.47	0	17	0	27.39	1	0	0	1	1	1	3
407	Male	63	5	84	104	159	10.1	1	3		41.7	0	11	1	20.96	1	1	0	2	0	3	2
408	Male	49	3.75	82	151	72	8.8	3	4		34.1	0	9	0	27.18	0	0	1	2	1	2	2
409	Female	33	3.13	86	90	97	4.7	3	6	70	4.34	0	18	0	32	0	0	0	1	1	1
410	Male	53	6.25	98	89	113	8.7	13	6		74.73	0	17	0	23.59	0	1	0	2	0	4	2
411	Female	39	5.94	83	85	136	6.6	4	7	87	21.26	0	8	0	28.96	1	0	0	1	1	2	2
412	Male	42	7.5	65	85	85	5.8	2	5		64.18	0	19	1	17.1	0	0	0	2	0	4	3
413	Female	47	5.63	111	85	62	11.1	4	1	97	15.22	0	7	0	18.61	0	1	0	1	0	1
414	Female	37	2.81	77	95	146	7.2	4	4	90	18.24	0	7	0	21.08	1	1	0	1	0	1	3
415	Male	38	1.25	58	99	116	7.3	4	1	95	17.33	0	9	1	21.55	0	0	0	2	0	1	3
416	Female	44	4.38	78	102	106	5.6	3	5		76.21	0	13	0	16.8	0	0	0	1	0	4	3
417	Male	40	5.63	82	93	112	8.2	5	7	97	41.99	0	10	0	25.86	0	0	0	2	1	3	3
418	Female	37	3.75	64	86	115	7.8	4	17		75.31	0	8	0	28.67	0	0	0	1	1	4	2
419	Male	38	4.69	100	107	157	7.1	1	1		21.27	0	9	0	22.86	1	0	0	2	0	2	3
420	Female	59	6.88	71	80	88	7.5	4	2	77	42.34	0	13	0	29.48	0	0	0	1	1	3	3
421	Male	41	4.38	74	81	87	7.2	2	10	75	35.84	0	19	0	22.6	0	0	0	2	0	2	3
422	Female	47	5	60	107	57	6.8	1	7		31.69	0	15	0	25.78	0	0	0	1	1	2	2
423	Female	32	3.75	66	102	106	8	0	6		35.51	0	14	0	13.78	0	0	0	1	0	2	3
424	Male	50	3.75	71	94	133	9	7	23	91	17.41	0	8	1	15.06	1	0	0	2	0	1	2
425	Male	31	3.13	78	81	180	7.3	1	9		76.42	0	20	0	25.39	1	0	0	2	1	4	3
426	Male	63	6.25	55	116	120	6.9	13	15		75.31	0	7	1	17.22	0	0	0	2	0	4	2
427	Female	43	2.19	66	97	114	8.2	3	1	93	25.06	0	9	0	25.96	0	0	1	1	1	2	3
428	Male	39	2.81	73	86	83	6.6	3	2	92	42.57	0	14	0	25.91	0	1	0	2	1	3	3
429	Male	47	4.38	96	93	140	8	1	0		32.63	0	18	1	26.67	1	0	0	2	1	2	2
430	Male	50	1.25	73	112	118	9.2	2	1	93	42.55	0	10	1	25.82	0	0	0	2	1	3	2
431	Male	70	6.25	60	97	107	10	2	5	112	40.97	0	16	0	23.53	0	0	0	2	0	3	3
432	Male	24	5	79	90	86	5.8	4	5		63.92	0	8	1	17.86	0	0	0	2	0	4	3
433	Female	28	1.25	78	83	91	7.3	2	7		34.37	0	16	0	23.6	0	0	0	1	0	2	3
434	Female	27	6.56	76	87	123	5.9	6	27	81	42.34	0	20	0	22.27	0	0	0	1	0	3	3
435	Male	29	5	64	79	118	6	3	1		35.18	0	21	0	24.45	0	0	0	2	0	2	3
436	Male	55	3.13	89	96	132	7.6	5	1		41.9	0	9	0	31.64	1	0	0	2	1	3	2
437	Female	24	1.25	80	92	119	5.5	0	11		35.04	0	16	0	21.4	0	0	0	1	0	2	3
438	Male	39	5.63	62	99	110	7.5	0	0		34.13	0	16	1	24.86	0	0	0	2	0	2	2
439	Female	45	1.88	81	96	133	6.6	3	1	91	8.05	0	15	0	21.93	1	0	0	1	0	1	2
440	Male	39	1.88	80	94	78	5.4	1	2	85	58.56	0	8	0	15.79	0	0	0	2	0	3	3
441	Male	57	5.63	63	86	116	6.9	7	3	80	25.07	0	21	0	23.8	0	0	0	2	0	2	3
442	Female	35	4.69	56	83	152	6.8	2	1	86	15.63	0	16	0	25.39	1	0	0	1	1	1	2
443	Male	48	2.5	52	95	76	5.3	10	5		63.87	0	9	1	17.84	0	0	0	2	0	4	3
444	Male	43	3.13	100	94	101	7.8	7	4	98	42.63	0	7	0	23.12	0	0	0	2	0	3	2
445	Male	55	5	66	103	115	8.7	11	14	95	44.12	0	16	0	18.56	0	0	0	2	0	3	2
446	Male	42	2.81	62	85	132	6.7	7	11		74.4	0	21	1	21.63	1	0	0	2	0	4	2
447	Male	49	4.38	80	84	132	5.8	2	0		21.44	0	19	1	23.38	1	0	0	2	0	2	3
448	Male	35	1.88	68	95	130	9.9	4	5		34.29	0	11	0	25.32	1	0	0	2	1	2	2
449	Female	25	5.31	72	84	82	5.6	0	1	80	21.11	0	11	0	18.83	0	0	0	1	0	2	2
450	Male	50	4.38	52	95	86	6.1	5	11	81	58.44	0	7	1	20.76	0	0	0	2	0	3	3
451	Male	55	3.75	58	105	115	6.8	3	5		33.34	0	17	1	21.19	0	1	0	2	0	2	2
452	Male	38	5	94	89	145	7.3	0	1		21.28	0	17	0	30.39	1	0	0	2	1	2	3
453	Female	41	5	81	127	115	10.9	10	8	88	7.79	0	6	0	26.04	0	0	1	1	1	1	2
454	Female	55	7.5		89	117	8.2	11	8		76.13	0	5	0	32.03	0	1	0	1	1	4	3
455	Male	31	3.75	98	102	113	8.1	1	0		21.02	0	22	0	25.76	0	0	0	2	1	2	3
456	Male	44	2.81	84	104	148	8.4	3	0		34.37	0	14	1	18.78	1	0	0	2	0	2	3
457	Female	46	7.5	79	86	129	8.7	6	11	90	42.38	0	12	0	32.05	0	0	0	1	1	3	3
458	Male	36	2.81	62	90	93	6.8	11	6		76.39	0	17	0	20.32	0	0	0	2	0	4	3
459	Female	58	7.19	75	91	134	7.7	5	6		34.62	0	6	0	24.67	1	0	0	1	0	2	2
460	Female	40	3.44	57	87	80	5.4	0	3	65	7.79	0	9	0	22.19	0	0	0	1	0	1	2
461	Male	58	6.88	77	126	157	11.1	6	2	97	47.09	0	19	0	29.64	1	0	1	2	1	3	3
462	Female	53	7.5	65	89	184	8	10	3	85	4.55	0	19	0	27.24	1	0	0	1	1	1	3
463	Female	34	6.09	70	94	108	7.7	4	2	74	21.58	0	9	0	24.73	0	0	0	1	0	2	2
464	Male	65	3.75	67	95	131	8.5	4	1	89	63.8	0	16	1	18.13	1	0	0	2	0	4	3
465	Male	37	3.13	76	116	107	6.7	4	3		76.34	0	15	1	21.19	0	0	0	2	0	4	3
466	Female	45	6.25	65	89	96	7.2	10	25	75	42.63	0	5	0	19.15	0	0	0	1	0	3	2
467	Female	34	5.78	73	81	76	5.5	1	1		64	0	17	0	25.91	0	0	0	1	1	4	3
468	Female	38	4.06	90	86	94	7.1	4	7		34.36	0	16	0	25.43	0	0	0	1	1	2	2
469	Male	41	8.13	63	86	131	8	5	3	91	7.87	0	10	1	21.3	1	0	0	2	0	1	2
470	Female	47	3.44	68	95	143	7.5	10	8	85	58.45	0	13	0	25.32	1	0	0	1	1	3	3
471	Male	53	7.5	84	109	87	10.6	5	14	113	42.79	0	11	0	25.15	0	1	1	2	1	3	2
472	Male	38	6.09	58	99	66	9.2	11	28		75.49	0	10	0	22.35	0	0	0	2	0	4	3
473	Male	47	5.94	78	102	146	4.4	4	1	75	4.35	0	7	0	30.64	1	0	0	2	1	1	3
474	Female	32	7.5	84	97	98	7.4	3	1	84	8.11	0	17	0	25.57	0	0	0	1	1	1	3
475	Female	41	5.63	70	95	120	9.1	3	1	95	21.32	0	16	0	34.77	0	0	1	1	1	2	2
476	Male	35	3.75	75	101	109	7.9	3	2	80	15.81	0	15	0	25.39	0	0	0	2	1	1	2
477	Female	50	4.38	87	108	192	9.5	5	8		64.16	0	11	0	29.38	1	1	0	1	1	4	3
478	Male	45	3.13	73	103	56	5.1	2	1		64.22	0	16	0	17.57	0	0	0	2	0	4	3
479	Male	31	4.38	76	82	99	8.1	3	5	95	20.53	0	13	0	17.36	0	0	0	2	0	2	3
480	Female	36	5	66	91	128	7.1	3	1		34.17	0	9	0	32.02	0	0	0	1	1	2	2
481	Female	48	2.81	80	212	113	8.5	2	3		32.87	0	13	0	25.8	0	0	1	1	1	2	2
482	Male	40	7.5	80	91	111	8.6	7	4	88	4.3	0	7	1	22.55	0	0	0	2	0	1	3
483	Male	60	2.5	72	110	135	9.2	5	8	86	42.53	0	13	0	17.75	1	0	0	2	0	3	2
484	Female	34	5.63	55	79	44	5	4	3	84	42.79	0	7	0	15.79	0	0	0	1	0	3	2
485	Male	54	6.88	64	92	158	7.5	5	1	76	29.42	0	20	0	19.03	1	0	0	2	0	2	2
486	Female	50	3.13	60	83	91	9.1	7	8	90	40.97	0	6	0	19.38	0	0	0	1	0	3	3
487	Male	40	5.31	63	86	113	7.4	8	10		41.88	0	12	0	26.35	0	0	0	2	1	3	2
488	Female	47	3.75	60	96	77	10.9	1	3		33.39	0	16	0	20.81	0	0	0	1	0	2	2
489	Female	28	6.88	98	95	64	7.7	3	1	88	45.65	0	9	0	32.39	0	0	0	1	1	3	2
490	Female	43	5.63	74	90	144	8.7	2	4		78.5	0	10	0	26.17	1	0	0	1	1	4	3
491	Male	44	5.31	70	95	112	9.2	6	17		78.5	0	11	0	20.42	0	0	0	2	0	4	3
492	Female	31	4.69	62	94	103	7.5	5	1		64.06	0	19	0	29.67	0	0	0	1	1	4	3
493	Female	30	1.88	80	81	121	7.2	8	16		42.02	0	8	0	21.62	0	0	0	1	0	3	3
494	Male	32	3.13	91	88	111	10.2	3	4	109	44.06	0	12	0	25.86	0	1	0	2	1	3	3
495	Female	44	4.06	66	88	147	5.8	1	6		34.29	0	16	0	25.92	1	0	0	1	1	2	2
496	Female	45	4.06	80	91	78	6.6	3	5		35.13	0	13	1	24.53	0	0	0	1	0	2	3
497	Female	58	5.63	80	90	113	9.9	5	8		74.72	0	12	0	25.78	0	0	0	1	1	4	2
498	Female	46	5	82	99	131	9.9	1	20	111	29.64	0	8	1	26.27	1	1	0	1	1	2	3
499	Male	41	2.5	75	101	103	7.1	4	3	73	41.77	0	9	0	19.36	0	0	0	2	0	3	3
500	Male	36	6.25	60	96	82	7.4	0	2		34.92	0	9	0	15.17	0	0	0	2	0	2	3
501	Female	28	1.88	60	84	117	5.6	4	7	80	58.63	0	10	0	25.33	0	0	0	1	1	3	3
502	Female	30	1.56	82	97	116	8.8	10	19		63.93	0	11	0	25.1	0	0	0	1	1	4	3
503	Male	29	3.75	89	84	82	8.7	5	6		64.25	0	12	0	24.98	0	0	0	2	0	4	3
504	Female	45	4.06	59	89	143	7.8	6	4	83	4.65	0	8	0	22.97	1	0	0	1	0	1	3
505	Male	33	6.88	54	89	164	7.4	0	1		31.76	0	17	1	23.1	1	1	0	2	0	2	2
506	Female	49	3.75	87	93	129	8.5	10	12	92	11.17	0		0	25.39	0	1	0	1	1	1
507	Male	45	5.94	65	109	133	7.4	3	2	90	42.55	0	13	1	23.92	1	0	0	2	0	3	2
508	Male	42	3.44	90	92	136	8.7	2	0		33.89	0	18	1	31.62	1	0	0	2	1	2	2
509	Male	38	2.81	60	85	109	5.7	1	6	75	21.2	0	11	0	17.44	0	0	0	2	0	2	2
510	Male	44	4.69	51	88	127	6.6	4	4		76.39	0	10	0	25.62	0	0	0	2	1	4	3
511	Male	46	2.19	48	90	99	6.5	3	12	102	45.02	0	19	1	18.81	0	1	0	2	0	3	2
512	Female	40	6.88	108	92	122	6.8	4	9		21.43	0	9	0	35.55	0	0	0	1	1	2	3
513	Female	54	7.5	73	89	117	6	3	5	85	58.53	0	14	0	18.75	0	0	0	1	0	3	3
514	Female	47	5.94	76	313	114	7.3	5	3	87	8	0	7	0	22.06	0	0	1	1	0	1	2
515	Male	30	3.13	58	85	152	6.8	2	1		76.55	0	18	1	27.05	1	0	0	2	1	4	3
516	Male	29	3.13	84	95	102	6.7	1	1		34.78	0	12	0	26.06	0	0	0	2	1	2	3
517	Male	29	7.5	50	92	110	6.1	5	2	80	20.47	0	8	0	22.86	0	0	0	2	0	2	3
518	Female	50	7.5	79	106	86	7.3	1	0	76	46.98	0	5	0	20.7	0	0	0	1	0	3	3
519	Female	51	6.56	100	160	149	8	3	1		34.24	0	15	0	37.17	1	0	1	1	1	2	2
520	Female	50	3.44	86	95	164	7.6	3	5		34.62	0	17	0	26.71	1	0	0	1	1	2	3
521	Female	39	6.25	88	102	115	7.9	2	6		74.92	0	10	0	24.86	0	0	0	1	0	4	2
522	Male	50	4.38	60	101	62	11.2	4	0		32.8	0	12	0	21.36	0	1	0	2	0	2	2
523	Male	55	4.38	75	89	104	10	3	1		35.18	0	15	0	22.51	0	0	0	2	0	2	3
524	Male	38	3.75	80	94	103	7.7	4	1	104	15.72	0	11	0	16.61	0	0	0	2	0	1	2
525	Female	25	6.25	91	106	132	4.7	2	11		63.92	0	19	0	21.05	1	0	0	1	0	4	3
526	Male	57	5	76	91	83	9.1	5	2	103	29.3	0	22	0	27.85	0	1	0	2	1	2	3
527	Female	21	6.88	64	110	95	6.4	1	1	90	18.11	0	19	0	26.67	0	0	0	1	1	1	3
528	Female	37	5.94	70	84	59	6.7	0	1		21.15	0	19	0	24.75	0	0	0	1	0	2	3
529	Male	35	6.88	69	146	169	7.2	1	5	86	18.2	0	13	0	25.4	1	0	1	2	1	1	3
530	Male	34	4.84	75	84	126	8.3	5	5	85	47.1	0	27	0	31.24	0	0	0	2	1	3	3
531	Male	52	4.69	72	136	166	12.6	10	12	104	44.81	0	20	0	22.15	1	0	1	2	0	3	3
532	Female	25	5	91	90	79	5.5	1	0	77	24.34	0	10	0	16.02	0	0	0	1	0	2	2
533	Female	46	6.88	80	88	146	5.6	3	1		34.22	0	16	0	31.62	1	0	0	1	1	2	3
534	Female	40	6.88	79	87	112	7.5	10	4		64.18	0	11	0	25.71	0	0	0	1	1	4	3
535	Male	56	5.63	93	85	107	9.6	5	0	114	42.79	0	10	1	21.79	0	0	0	2	0	3	2
536	Female	30	5	72	90	140	6.8	5	4	87	17.27	0	9	0	27.41	1	0	0	1	1	1	3
537	Female	40	4.38	59	93	115	8	6	9		75.3	0	7	0	25.48	0	0	0	1	1	4	2
538	Female	45	8.13		107	147	9.7	2	2		76.13	0	14	0	32.86	1	0	0	1	1	4	3
539	Female	67	8.13	72	102	101	9.4	4	5		63.78	0	11	0	29.14	0	1	0	1	1	4	2
540	Female	30	1.25	62	81	137	10.8	7	8		76.33	0	19	0	15.42	1	1	0	1	0	4	3
541	Male	36	3.13	63	102	89	9	6	4	92	47.1	0	8	1	22.94	0	0	0	2	0	3	3
542	Female	40	3.59	93	116	127	9.4	5	3	103	58.56	0	7	0	25.68	0	0	1	1	1	3	3
543	Female	50	4.69	68	101	166	9.6	2	6		34.62	0	13	0	28.83	1	0	0	1	1	2	2
544	Male	43	1.25	72	87	129	7	2	1		34.92	0	10	1	19.07	0	0	0	2	0	2	3
545	Male	38	2.5	74	102	103	11	6	13	103	18.22	0	8	1	30.49	0	1	0	2	1	1	3
546	Male	38	6.25	75	85	215	7.9	2	4		64.28	0	21	1	23.78	1	0	0	2	0	4	3
547	Female	45	5.63	73	86	112	7.8	6	1	96	29.18	0	16	0	28.83	0	0	0	1	1	2	2
548	Male	29	4.06	62	85	131	6.5	4	8		75.49	0	12	1	24.11	1	0	0	2	0	4	3
549	Male	52	4.06	74	101	123	10.2	7	4	84	42.55	0	15	1	17.19	0	0	0	2	0	3	2
550	Female	44	5.31	75	85	85	5.9	4	1	85	40.86	0	17	0	29.3	0	0	0	1	1	3	3
551	Female	36	2.5	60	90	69	6.4	5	8	85	40.6	0	13	0	21.22	0	0	0	1	0	3	3
552	Female	48	0.63	84	109	128	7.8	6	2		63.87	0	14	0	19.78	0	0	0	1	0	4	3
553	Female	33	6.25	89	109	94	5.1	4	4		42	0	20	0	25.26	0	0	0	1	1	3	2
554	Female	60	7.5	74	111	140	8.3	3	8		76.19	0	11	0	24	1	0	0	1	0	4	3
555	Male	50	4.38	72	83	160	6.3				20.94	0	18	0	22.06	1	0	0	2	0	2	3
556	Male	40	3.13	57	83	83	8.6	10	2	75	19.39	0	8	1	19.11	0	0	0	2	0	1	3
557	Female	40	1.56	60	85	87	7.1	2	9		35.18	0	13	0	19.53	0	0	0	1	0	2	3
558	Female	27	3.75	74	102	80	7	1	0	93	29.18	0	17	0	21.49	0	0	0	1	0	2	2
559	Female	50	7.5	78	109	94	6	0	7		35.2	0	17	0	28.19	0	0	0	1	1	2	3
560	Male	65	5.63	55	84	124	9.6	1	7	76	42.53	0	8	1	16.02	0	0	0	2	0	3	2
561	Male	42	6.25	62	85	111	6.2	2	3	84	42.64	0	12	1	27.02	0	0	0	2	1	3	2
562	Female	22	6.56	77	81	65	5.6	10	12	66	15.84	0	18	0	20.7	0	0	0	1	0	1	2
563	Female	57	3.75	86	112	134	9.1	2	2		76.19	0	16	0	32.84	1	0	1	1	1	4	3
564	Male	49	3.13	54	102	77	7.7	7	11	86	18.04	0	9	0	22.6	0	0	0	2	0	1	3
565	Male	38	5.63	60	160	87	6.7	3	1	91	45.65	0	12	0	24.02	0	0	1	2	0	3	2
566	Male	32	4.38	82	90	146	9	4	2	104	48.25	0	8	0	33.3	1	0	0	2	1	3	3
567	Male	57	6.25	110	101	114	11.9	9	12		76.45	0	12	1	25.56	0	0	0	2	1	4	3
568	Male	24	3.13	62	85	85	6.8	4	2	71	4.39	0	20	0	19.44	0	0	0	2	0	1	3
569	Female	40	4.38	57	82	85	6.4	5	7	72	25.08	0	11	0	21.78	0	0	0	1	0	2	3
570	Female	44	1.88	97	104	160	11.3			92	29.59	0	16	0	31.11	1	1	0	1	1	2	3
571	Male	35	3.75	57	81	84	8.1	7	9	95	48.25	0	12	1	21.91	0	0	0	2	0	3	3
572	Female	37	6.41	106	90	185	7.4	2	14	98	35.84	0	8	0	22.99	1	0	0	1	0	2	3
573	Female	35	3.75	73	125	67	7.1	5	12	86	8.08	0		0	28.15	0	1	1	1	1	1	2
574	Male	33	5	82	98	104	12.2				33.15	0	9	0	22.77	0	0	0	2	0	2	2
575	Male	38	6.88	54	82	91	7.2	7	5	82	36.1	0	11	0	16.77	0	0	0	2	0	2	3
576	Male	58	3.75	53	92	115	6.2	16	12	73	63.82	0	15	1	19.49	0	0	0	2	0	4	3
577	Male	37	2.19	65	119	98	9.3	5	4	86	46.23	0	18	0	26.29	0	0	0	2	1	3	3
578	Female	34	3.13	58	98	79	5.9	0	0		35.56	0	17	0	29.15	0	0	0	1	1	2	3
579	Male	31	3.75	71	98	167	6.8	6	6		41.83	0	17	1	25.22	1	0	0	2	1	3	2
580	Female	50	6.25	76	101	127	7.2	2	4		21.16	0	17	0	32.46	0	0	0	1	1	2	3
581	Male	29	3.13	62	95	50	7	2	1		76.19	0	21	1	17.78	0	0	0	2	0	4	3
582	Female	38	5.94	81	106	89	7.1	2	3	90	28.97	0	18	0	27.12	0	0	0	1	1	2	2
583	Female	35	4.69	66	95	64	5.3	4	15		63.8	0	5	0	14.07	0	0	0	1	0	4	3
584	Male	33	1.25	64	88	128	5.1	5	1	71	28.97	0	22	0	27.44	0	0	0	2	1	2	2
585	Female	52	9.38	56	88	108	6.2	4	2	96	63.8	0	7	0	18.18	0	0	0	1	0	4	3
586	Female	43	8.13	90	97	129	10.8	10	7	114	15.22	0	11	0	30.02	0	0	0	1	1	1
587	Male	47	4.38	63	99	106	6.9	2	1	74	42.5	0	8	0	24.39	0	0	0	2	0	3	2
588	Female	44	3.75	96	236	123	7.4	5	1		34.12	0	13	0	24.44	0	0	1	1	0	2	2
589	Male	42	6.88	71	88	111	7.5	5	2	79	11.47	0	23	0	29.02	0	0	0	2	1	1	3
590	Male	62	5	81	77	154	5.6	4	0	97	4.23	0	19	0	27.73	1	0	0	2	1	1	3
591	Female	32	5.63	103	91	173.4	7.3	3	18	81	11.55	0	9	0	27.06	1	1	0	1	1	1	3
592	Male	40	6.25	65	78	68	6	11	34	92	4.86	0	7	1	19.57	0	0	0	2	0	1	3
593	Male	55	9.69	71	77	96	9	7	7	99	21.31	0	7	0	24.69	0	0	0	2	0	2	2
594	Female	45	1.25	85	114	134	7	11	20	82	58.52	0	18	0	31.24	1	0	0	1	1	3	3
595	Male	42	4.38	91	99	174	8.1	10	7	93	17.5	0	15	0	27.94	1	0	0	2	1	1	2
596	Male	48	5.63	80	105	153	7.2	2	3		34.71	0	18	0	20.45	1	0	0	2	0	2	3
597	Male	42	6.88	68	198	123	7	7	2	72	45.17	0	11	0	24.65	0	0	1	2	0	3	3
598	Male	55	6.88	52	78	60	8.8	3	5	96	17.97	0	8	1	18.22	0	0	0	2	0	1	3
599	Male	40	1.56	54	91	177	9.2	4	5		63.93	0	6	1	20.72	1	0	0	2	0	4	3
600	Male	32	4.38	79	94	147	7.5	11	9	79	46.99	0	14	1	23.63	1	0	0	2	0	3	3
601	Female	22	3.44	94	90	116	7.5	1	6		75.49	0	13	0	28.31	0	0	0	1	1	4	3
602	Male	40	2.5	78	80	155	7	4	4	103	21.08	0	17	0	30.08	1	1	0	2	1	2	2
603	Female	37	7.03	87	92	152	4.2	8	2	74	4.38	0	17	0	29.14	1	0	0	1	1	1	3
604	Male	44	2.19	67	104	151	7.2	6	4	94	35.88	0	18	1	28.4	1	1	0	2	1	2	3
605	Female	28	5	80	92	107	6.3	1	0		29.62	0	9	0	21.11	0	0	0	1	0	2	3
606	Male	28	2.19	68	91	78	5.4	3	2	93	7.79	0	9	1	19.61	0	0	0	2	0	1	2
607	Female	54	8.75	78	106	150	11.4	1	1	89	47.09	0	17	0	34.21	1	0	0	1	1	3	3
608	Female	29	6.56	100	90	147	5.8	3	7		34.67	0	12	0	23.87	1	0	0	1	0	2	2
609	Male	22	5.31	56	91	68	5				33.78	0	20	0	18.9	0	0	0	2	0	2	2
610	Female	38	6.88	81	74	111	7.4	1	8	90	28.86	0	14	0	24.88	0	0	0	1	0	2	2
611	Female	42	6.25	79	106	158	6.2	7	16	87	40.92	0	18	0	26.44	1	0	1	1	1	3	3
612	Male	49	2.5	67	84	75	6.9	5	8	96	8.05	0	13	1	20.08	0	0	0	2	0	1	2
613	Male	48	3.44	72	76	125	9	2	1	90	29.54	0	14	0	22.68	0	1	0	2	0	2	3
614	Male	42	4.38	64	99	141	8.5	1	1		35.2	0	16	0	25.51	1	1	0	2	1	2	3
615	Female	30	0.94	94	85	114	6.9	3	0		34.37	0	21	0	20.55	0	0	0	1	0	2	3
616	Male	51	2.5	70	90	158	7.2	4	5	103	58.56	0	7	0	22.26	1	0	0	2	0	3	3
617	Female	27	5	100	91	73	7	2	6	85	42.3	0	21	0	25.2	0	0	0	1	1	3	3
618	Female	42	1.25	98	102	148	8	7	21		75.33	0	19	0	26.67	1	0	0	1	1	4	2
619	Male	39	1.88	68	81	120	7.1	2	19		64.2	0	9	0	31.49	0	0	0	2	1	4	3
620	Male	54	7.5	65	89	111	9.5	10	2	86	58.52	0	21	0	20.28	0	0	0	2	0	3	3
621	Female	27	5.63	91	101	99	6.5	1	4	94	47.09	0	16	0	29.74	0	0	0	1	1	3	3
622	Male	40	3.75	62	82	133	6.6	6	5	91	58.53	0	7	1	17.85	1	0	0	2	0	3	3
623	Male	45	2.81	47	94	80	6.9	7	8		63.54	0	16	1	16.61	0	0	0	2	0	4	3
624	Male	52	3.13	50	91	147	6.7	2	0	88	28.89	0	19	0	27.82	1	0	0	2	1	2	2
625	Male	46	5	82	109	125	9.5	4	11		76.21	0	20	1	16.81	0	0	0	2	0	4	3
626	Male	63	6.25	75	91	122	10.2	3	5	88	28.97	0	14	0	22.31	0	0	0	2	0	2	2
627	Female	40	2.19	62	97	138	6.3	10	21	86	44.12	0	9	0	16.65	1	0	0	1	0	3	2
628	Male	48	8.13	60	144	126	9	3	2		32.9	0	10	0	19.61	0	0	1	2	0	2	2
629	Male	46	3.13	53	98	70	7.2	7	2		74.94	0	11	1	18.43	0	0	0	2	0	4	2
630	Female	35	3.44	66	79	73	4.1	3	3		76.55	0	8	0	18.51	0	0	0	1	0	4	3
631	Male	55	9.06	60	90	91	7.7	10	22	89	29.5	0	7	0	21.47	0	0	0	2	0	2	2
632	Female	40	6.25	107	194	119	6.4	2	2		64.09	0	17	0	27.06	0	0	1	1	1	4	3
633	Female	30	4.06	88	83	101	7.7	10	15	81	15.87	0	9	0	31.61	0	0	0	1	1	1	2
634	Female	54	8.44	86	107	118	6.7	8	14		74.92	0	8	0	32.24	0	0	0	1	1	4	2
635	Female	40	6.25	75	85	85	7.3	10	14	89	18.28	0	9	0	23.46	0	0	0	1	0	1	3
636	Female	36	2.81	84	96	136	7.8	1	16		35.43	0	21	0	25.97	1	0	0	1	1	2	3
637	Female	34	3.75	70	83	125	6.4				34.37	0	12	0	25	0	0	0	1	1	2	3
638	Male	44	5.63	76	91	148	8.6	4	8		76.21	0	18	1	28.09	1	0	0	2	1	4	3
639	Male	37	1.25	62	97	85	7.1				32.86	0	9	0	18.26	0	0	0	2	0	2	2
640	Male	39	2.5	65	95	119	6.6	2	2		42.06	0	12	0	23.42	0	0	0	2	0	3	2
641	Female	40	7.5	78	95	151.8	11.1	7	8	90	8.03	0	17	0	36.79	1	1	1	1	1	1	2
642	Female	28	1.88	83	75	108	6.3	6	8	105	46.86	0	17	0	23.74	0	0	0	1	0	3	2
643	Female	31	0.63	62	91	119	6	8	11	72	42.53	0	7	0	19.38	0	0	0	1	0	3	2
644	Female	35	1.56	68	91	119	7.3	12	11	74	58.45	0	17	0	24.34	0	0	0	1	0	3	3
645	Male	49	4.38	72	81	88	7.9	3	0		35.72	0	10	0	27.01	0	0	0	2	1	2	3
646	Female	51	6.56	83	95	64	7.4	10	27	78	4.86	0	17	1	27.47	0	0	0	1	1	1	3
647	Female	45	5	66	86	106	7.3	5	2	81	24.97	0	7	0	30.44	0	1	0	1	1	2	3
648	Male	37	5.31	70	92	129	6.8	3	3		21.17	0	15	0	25.97	0	0	0	2	1	2	2
649	Female	30	3.13	69	72	100	5.9	4	11	76	20.68	0	14	0	21.63	0	0	0	1	0	2	3
650	Female	32	2.5	68	89	94	7.6	7	14	73	47.12	0	8	0	21.46	0	0	0	1	0	3	3
651	Female	28	6.25	110	84	72	6.3	3	2		34.37	0	6	0	23.53	0	0	0	1	0	2	3
652	Female	50	3.13	71	81	110	4.2	4	4	71	4.49	0	19	0	18.03	0	0	0	1	0	1	3
653	Male	49	3.13	68	89	130	8.5	3	2		42.04	0	16	0	26.67	1	0	0	2	1	3	3
654	Female	40	3.75	50	101	104	7.3	3	3		33.34	0	10	0	27.34	0	0	0	1	1	2	2
655	Male	43	3.75	74	93	93	8.1	1	2		34.37	0	18	0	24.66	0	1	0	2	0	2	3
656	Female	35	4.38	76	86	75	7.2	2	1		74.97	0	17	0	25.78	0	0	0	1	1	4	2
657	Female	35	5.16	80	96	95	5.1	6	6	80	4.45	0	8	0	20.17	0	0	0	1	0	1	3
658	Male	45	3.75	80	90	147	9.9	10	7	85	36	0	9	1	25.46	1	1	0	2	1	2	3
659	Female	29	4.06	62	81	65	6.6	5	3	76	18.24	0	14	0	17.51	0	0	0	1	0	1	3
660	Male	26	6.88	75	101	156	8.8	1	20	94	42.53	0	18	0	23.81	1	1	0	2	0	3	2
661	Female	32	5.94	103	99	110	8	3	10	81	8.05	0	15	0	23.28	0	0	0	1	0	1	2
662	Male	48	5	52	91	80	5.6	5	9	103	58.55	0	13	0	17.42	0	1	0	2	0	3	3
663	Male	33	1.88	78	83	101	5.9	6	0	90	20.68	0	9	0	19.14	0	0	0	2	0	2	3
664	Male	55	7.66	81	88	170	13	2	2	91	29.54	0	14	0	17.1	1	0	0	2	0	2	3
665	Female	50	3.13	81	94	165	8.5	7	9	82	40.84	0	7	0	20.5	1	0	0	1	0	3	3
666	Male	23	4.38	50	88	64	6.2				32.74	0	17	1	19.68	0	0	0	2	0	2	2
667	Male	38	3.75	87	95	155	7.6	4	2	96	46.33	0	11	0	24.92	1	0	0	2	0	3	3
668	Female	32	5.63	80	89	162	5.6	3	7		34.93	0	11	0	28.51	1	0	0	1	1	2	3
669	Male	41	2.5	60	94	53	6.5	4	14	90	63.82	0	10	0	19.53	0	0	0	2	0	4	3
670	Male	47	1.88	77	127	156	8.7	3	1	98	28.89	0	17	0	26.12	1	0	1	2	1	2	2
671	Female	59	5	62	146	179	9.2	2	1		42	0	14	0	24.03	1	0	1	1	0	3	2
672	Female	40	5.63	60	106	93	6	3	8	71	15.87	0	15	0	21.91	0	0	0	1	0	1	2
673	Female	42	2.5	94	95	105	8.6	5	10	107	4.66	0	13	0	18.77	0	1	0	1	0	1	3
674	Female	51	7.5	90	101	156	8.9	7	0		21.39	0	10	0	31.62	1	0	0	1	1	2	3
675	Male	65	5.31	80	75	116	13.2	5	2		21.26	0	11	1	19.23	0	0	0	2	0	2	3
676	Female	30	5.63	64	94	120	4.3	6	7		75.32	0	14	0	26.75	0	0	0	1	1	4	2
677	Male	37	3.75	65	83	74	8.1	2	7	75	42.79	0	11	1	21.3	0	0	0	2	0	3	2
678	Male	50	1.25	63	88	126	9	5	7		76.27	0	23	0	24.09	0	0	0	2	0	4	3
679	Male	35	3.75	50	89	102	6.9	3	9	71	40.92	0	8	1	18.03	0	0	0	2	0	3	3
680	Female	60	8.13	72	111	106	12	6	10	87	40.59	0	5	0	28.19	0	0	0	1	1	3	3
681	Male	37	1.25	72	103	96	6.9	1	5		35.17	0	12	0	20.58	0	0	0	2	0	2	3
682	Male	26	2.5	80	91	128	5.9	1	4		33.92	0	29	0	25.59	0	0	0	2	1	2	3
683	Female	66	7.81	74	83	127	9.5	10	7		63.81	0	18	0	23.68	0	0	0	1	0	4	2
684	Female	61	8.75	76	106	167	7.9	3	26	90	46.86	0	9	0	31.25	1	0	0	1	1	3	2
685	Male	57	7.19	86	94	114	8	1	3		21.04	0	14	0	24.17	0	0	0	2	0	2	3
686	Male	43	0.63	58	102	105	8.1	5	2	92	15.68	0	17	0	25.54	0	0	0	2	1	1	2
687	Male	59	8.13	84	91	149	11.6	1	2	100	7.89	0	9	0	26.4	1	0	0	2	1	1	2
688	Male	39	3.75	65	88	96	7.5	3	0	88	29.54	0	9	0	22.15	0	0	0	2	0	2	3
689	Male	58	4.38	66	107	119	6.4	0	0		33.09	0	19	1	26.04	0	0	0	2	1	2	2
690	Male	50	4.69	71	89	113	7.1	1	1	96	29.35	0	23	0	20.94	0	0	0	2	0	2	3
691	Male	31	4.38	84	85	108	8.5	2	2		35.18	0	12	0	24.65	0	0	0	2	0	2	3
692	Female	50	3.13	60	82	104	6.2	4	3	77	58.53	0	6	0	17.31	0	0	0	1	0	3	3
693	Female	45	3.75	81	88	58	6.4	7	11		63.81	0	8	0	16.2	0	0	0	1	0	4	2
694	Female	35	5.94	74	101	86	6.4	2	5	74	21.31	0	10	0	21.05	0	0	0	1	0	2	2
695	Male	40	4.38	73	93	147	10.8	4	2		42.02	0	29	1	23.88	1	0	0	2	0	3	3
696	Female	40	8.13	67	95	84	9.5	5	5	93	18.99	0	7	0	32.05	0	0	0	1	1	1	3
697	Female	31	5.63	70	90	109	6.8	2	1	76	28.97	0	16	0	24.97	0	0	0	1	0	2	2
698	Male	40	8.13	71	86	97	7.3	6	4	105	44.12	0	15	1	26.13	0	1	0	2	1	3	2
699	Male	38	2.19	61	87	87	6.5	7	2	90	42.64	0	12	0	21.09	0	0	0	2	0	3	2
700	Male	58	6.25	67	115	126	8.5	3	11	92	35.99	0	6	1	18.55	0	0	0	2	0	2	3
701	Female	37	3.13	51	66	141	6.2	4	3	75	4.31	0	10	0	26.14	1	0	1	1	1	1	3
702	Male	36	4.38	96	90	135	6.8	2	2		76.19	0	11	0	28.84	1	0	0	2	1	4	3
703	Female	35	6.25	86	94	131	7.2	10	8	79	40.92	0	11	0	18.77	1	0	0	1	0	3	3
704	Male	36	2.5	63	83	118	5.8	1	17	88	29.54	0	21	0	19.16	0	0	0	2	0	2	3
705	Male	41	2.5	70	91	67	6.1	3	2	82	63.77	0	14	0	20.55	0	0	0	2	0	4	3
706	Male	55	3.13	74	90	104	11.2	5	3	110	46.19	0	8	1	21.3	0	1	0	2	0	3	2
707	Female	52	6.25	65	87	124	7.7	5	9	85	46.33	0	16	0	20.24	0	0	0	1	0	3	3
708	Male	47	3.75	54	86	126	8.8	4	3	99	7.75	0	9	0	17.69	0	0	0	2	0	1	2
709	Male	50	3.75	75	89	88	7.1	10	7		42.06	0	23	0	24.74	0	0	0	2	0	3	2
710	Female	37	1.56	52	94	93	7.9	1	3	119	63.78	0	13	0	21.77	0	0	0	1	0	4	3
711	Female	45	3.13	68	91	84	8.2	6	3	81	18.04	0	13	0	23.6	0	0	0	1	0	1	3
712	Male	53	5	100	103	108	7.8	7	7	86	46.97	0	8	0	21.23	0	0	0	2	0	3	3
713	Female	50	5.31	68	98	88	4.9	5	5		42.03	0	15	0	23.31	0	0	0	1	0	3	2
714	Male	33	1.56	84	101	120	7.9	4	2	89	42.44	0	13	0	19.78	0	0	0	2	0	3	3
715	Male	41	1.25	68	95	95	7	5	12		63.93	0	10	0	25.15	0	0	0	2	1	4	3
716	Male	43	3.75	111	266	118	9.3			125	29.61	0	14	0	22.76	0	1	1	2	0	2	3
717	Male	50	3.75	42	97	104	9.6	0	5		33.22	0	17	1	24.98	0	0	0	2	0	2	2
718	Female	34	4.69	63	97	72	7	3	4	81	4.86	0	11	0	27.18	0	0	0	1	1	1	3
719	Male	49	2.81	62	81	97	5.5	4	12	78	15.7	0	10	0	19.83	0	0	0	2	0	1	2
720	Female	40	4.79	91	93	158	8.8	4	6	93	21.32	0	16	0	29.38	1	1	0	1	1	2	2
721	Female	27	6.25	81	86	122	4.7	5	0	88	29.18	0	8	0	24.65	0	0	0	1	0	2	2
722	Female	23	7.5	82	105	107	7.1	11	20	88	46.99	0	17	0	24.94	0	0	0	1	0	3	3
723	Female	53	7.5	70	71	95	8.6	2	3		34.86	0	7	0	19.82	0	0	0	1	0	2	3
724	Male	54	3.13	100	101	91	10.4	3	0	80	40.9	0	15	1	21.55	0	0	0	2	0	3	3
725	Female	55	6.25	65	101	159	9.1	1	12	73	42.3	0	8	0	18.77	1	0	1	1	0	3	3
726	Female	40	7.19	97	312	229	9.8	2	4	84	35.85	0	7	0	21.4	1	0	1	1	0	2	3
727	Male	46	6.25	67	104	177	6.5	7	8		75.31	0	20	1	25.39	1	0	0	2	1	4	2
728	Female	54	6.88	80	93	115	10	10	20	86	42.48	0	4	0	24.46	0	0	0	1	0	3	3
729	Female	38	1.88	76	104	93	8.4	4	3		32.87	0	9	0	27.48	0	0	0	1	1	2	2
730	Male	33	3.13	60	87	185	5	6	28	80	46.22	0	10	0	21.36	1	0	0	2	0	3	3
731	Male	40	3.13	86	94	133	7.8	10	12		76.33	0	12	0	35.76	1	0	0	2	1	4	3
732	Female	48	5	75	101	149	8.9	3	1	107	35.87	0	17	0	30.49	1	1	0	1	1	2	3
733	Female	33	6.88	86	88	67	5.7	3	14		34.97	0	8	0	18.97	0	0	0	1	0	2	3
734	Male	35	5	104	91	76	9.1	5	3		76.33	0	12	1	22.66	0	1	0	2	0	4	3
735	Female	43	4.38	92	156	117	6.6	10	16		75.31	0	18	0	37.28	0	0	1	1	1	4	2
736	Male	64	5	64	83	129	10.7	5	0		35.15	0	12	1	22.06	0	1	0	2	0	2	3
737	Male	42	1.88	82	88	124	6.3	7	2		74.4	0	18	0	26.57	0	0	0	2	1	4	2
738	Female	42	6.88	94	90	95	7.9	4	6	75	8.05	0	10	1	28.38	0	0	0	1	1	1	2
739	Male	30	6.25	68	96	97	7.5	4	8		76.55	0	16	0	27.13	0	0	0	2	1	4	3
740	Female	29	5.94	73	80	117	8.1	6	7	67	7.67	0	9	0	18.85	0	0	0	1	0	1	3
741	Male	50	3.13	56	241	139	5.6				33.59	0	18	1	20.83	1	0	1	2	0	2	2
742	Female	28	3.75	60	96	106	6.6	4	3		34.62	0	11	0	33.78	0	0	0	1	1	2	2
743	Male	32	7.5	72	83	143	7	1	1	105	29.43	0	14	1	21.26	1	0	0	2	0	2	2
744	Male	52	4.38	90	108	162	6.1	5	2		32.66	0	9	0	14.87	1	0	0	2	0	2	2
745	Female	30	4.38	80	94	131	6.2	10	11		75.3	0	16	0	26.02	1	0	1	1	1	4	2
746	Male	30	3.13	60	80	74	5.9	1	4		76.42	0	10	0	25.91	0	0	0	2	1	4	3
747	Female	37	6.25	94	95	102	6.8	3	2		21.41	0	18	0	31.25	0	0	0	1	1	2	3
748	Female	44	5	65	163	160	8.7	3	2	96	36	0	9	0	26.4	1	0	1	1	1	2	3
749	Female	36	5.16	85	97	121	4.7	3	2	82	4.52	0	11	0	29.24	0	0	0	1	1	1	3
750	Female	48	7.81	82	105	102	9.6	8	6		74.6	0	7	0	36.36	0	0	0	1	1	4	2
751	Female	43	5	86	76	116	8.9	10	4	77	21.6	0	16	0	24.2	0	0	0	1	0	2	2
752	Male	55	2.5	51	84	85	5.7	4	1	82	63.77	0	7	0	17.93	0	0	0	2	0	4	3
753	Male	22	2.5	76	95	73	7.7	2	2		34.12	0	11	0	17.86	0	0	0	2	0	2	2
754	Male	41	5.63	60	78	130	6.4	3	8		34.17	0	10	1	20.82	1	0	0	2	0	2	2
755	Male	35	1.25	80	105	170	7.2	2	2		34.56	0	14	0	20.58	1	0	0	2	0	2	3
756	Male	53	7.5	64	83	172	4.8	6	0	89	4.59	0	9	1	20.2	1	0	0	2	0	1
757	Male	50	5.94	100	124	124	8.4	1	1		34.37	0	19	0	26.22	0	0	1	2	1	2	3
758	Female	38	3.13	100	101	151	8.3	2	6		32.83	0	17	0	32.88	1	0	0	1	1	2	2
759	Female	38	4.69	88	111	149	8.6	4	5	87	40.99	0	17	0	23.42	1	1	0	1	0	3	3
760	Female	24	1.88	92	92	105	4.3	1	3		35.04	0	21	0	18.9	0	0	0	1	0	2	3
761	Female	40	1.25	61	67	135	5.2	6	4		63.85	0	9	0	23.73	1	0	0	1	0	4	3
762	Female	38	4.38	66	82	130	10.3	3	21	89	29.54	0	14	0	30.13	1	0	0	1	1	2	3
763	Female	33	4.69	60	91	108	7.6	2	4	74	17.33	0	18	0	24.3	0	0	0	1	0	1	3
764	Female	26	2.5	74	96	63	5.8				33.15	0	16	0	16.42	0	0	0	1	0	2	2
765	Male	55	6.88	72	101	88	10.1	10	12	102	40.92	0	7	1	18.07	0	0	0	2	0	3	3
766	Female	45	4.38	80	86	115	8.4	2	7	86	21.26	0	16	0	33.62	0	0	0	1	1	2	2
767	Male	31	5.94	100	89	96	8.3	0	0		34.97	0	21	0	18.96	0	0	0	2	0	2	3
768	Male	52	7.81	58	83	125	6.6	11	8		75.56	0	15	1	24.91	0	0	0	2	0	4	3
769	Female	35	5	84	101	87	5.7	3	14	80	42.79	0	9	0	19.07	0	0	0	1	0	3	2
770	Female	52	2.5	89	85	59	9	3	6	90	42.53	0	8	0	24.75	0	0	0	1	0	3	2
771	Male	40	1.88	72	93	82	7.8	4	1		32.86	0	7	1	16.02	0	0	0	2	0	2	2
772	Female	38	5.31	85	147	161	9.1	10	16	117	20.66	0	15	0	32.45	1	1	1	1	1	2	3
773	Female	38	2.5	65	101	214	6.7	5	0	90	4.81	0	9	0	21.93	1	1	0	1	0	1	3
774	Female	43	6.25	64	104	98	7.3	1	6		33.71	0	17	0	23.42	0	0	0	1	0	2	2
775	Male	55	7.5	60	93	56	9.4	6	2		35.72	0	6	0	22.81	0	0	0	2	0	2	3
776	Male	34	7.5	63	90	106	8.2	3	2	85	15.75	0	12	0	28.08	0	0	0	2	1	1	2
777	Male	42	3.13	88	76	71	8.7	4	8	77	36.1	0	12	1	15.24	0	0	0	2	0	2	3
778	Female	40	1.25	93	102	149	8.8	0	7	85	28.89	0	19	0	22.83	1	0	0	1	0	2	2
779	Female	45	2.19	85	99	113	6.9	5	10	77	42.41	0	10	0	23.87	0	0	0	1	0	3	3
780	Female	45	3.13	74	103	119	5.3	3	0		32.86	0	7	0	21.75	0	0	0	1	0	2	2
781	Female	30	5.63		86	102	12.4	4	4		76.13	0	14	0	24.14	0	0	0	1	0	4	3
782	Male	37	4.06	90	101	153	8.9	3	1		64.23	0	19	0	25.39	1	0	0	2	1	4	3
783	Female	40	6.88	72	89	95	7.7	3	8	83	29.18	0	10	0	25.48	0	0	0	1	1	2	2
784	Male	50	6.88	73	106	139	7.3	6	3	93	25.05	0	15	1	27.64	1	0	0	2	1	2	2
785	Male	28	6.88	76	80	74	5.4	3	1	85	29.3	0	12	0	21.3	0	0	0	2	0	2	3
786	Male	31	7.81	67	101	124	7.1	2	7	91	42.63	0	13	0	27.1	0	0	0	2	1	3	2
787	Female	37	5.63	104	109	92	7.3	2	7		32.93	0	17	0	24.35	0	0	0	1	0	2	2
788	Female	40	4.06	73	88	122	9	5	4	89	21.31	0	7	0	28.12	0	0	0	1	1	2	2
789	Female	32	1.56	70	82	85	6.3	8	4	78	58.53	0	10	0	20.08	0	0	0	1	0	3	3
790	Female	30	4.69	100	113	99	7.4	8	25		41.8	0	17	0	33.33	0	0	0	1	1	3	2
791	Female	37	5.63	63	92	106	8.3	2	8	78	42.79	0	15	0	31.47	0	0	0	1	1	3	2
792	Female	26	6.88	86	89	167	5.9	1	2	82	20.53	0	8	0	28.31	1	0	0	1	1	2	3
793	Male	36	2.5	50	93	166	5.7	0	1		34.22	0	18	0	23.12	1	0	0	2	0	2	3
794	Male	40	2.5	61	101	94	6.4	4	5	72	63.77	0	10	1	18.22	0	0	0	2	0	4	3
795	Female	38	3.75	66	101	128	4.6	10	8		62.71	0	15	0	22.68	0	0	0	1	0	4	3
796	Female	35	2.81	61	80	92	7.2	10	26	70	44.83	0	7	0	20.17	0	0	0	1	0	3	3
797	Female	36	4.06	63	87	79	7.1	1	1	79	24.82	0	14	0	21.4	0	0	0	1	0	2	2
798	Male	54	1.56	70	88	136	9.9	4	3		76.27	0	27	0	32.88	1	0	0	2	1	4	3
799	Male	45	1.88	51	83	140	4.7	11	4	72	58.52	0	11	1	20.32	1	0	0	2	0	3	3
800	Male	30	2.19	60	94	105	7	1	1		35.05	0	18	0	17.99	0	0	0	2	0	2	3
801	Female	41	5.94	64	103	113	8	4	1		21.2	0	19	0	28.35	0	0	0	1	1	2	3
802	Male	40	4.06	62	85	139	5.5	2	2		75.31	0	19	0	23.23	1	0	0	2	0	4	2
803	Female	48	5	96	160	118	8.3	4	1		33.93	0	16	0	30.54	0	0	1	1	1	2	3
804	Female	28	1.88	100	80	45	5	1	2		21.04	0	11	0	18.81	0	0	0	1	0	2	3
805	Male	35	2.81	62	85	91	5.6	3	14		76.39	0	12	0	25.22	0	0	0	2	1	4	3
806	Female	42	3.75	78	94	121	8.1	5	8	79	15.83	0	10	0	28.89	0	0	0	1	1	1	2
807	Male	28	6.88	73	81	75	5.9	4	3	90	35.99	0	14	0	14.64	0	0	0	2	0	2	3
808	Male	40	3.75		95	136	5.5	6	5		76.13	0	10	1	21.72	1	0	0	2	0	4	3
809	Male	42	4.06	60	95	143	8.6	10	8	95	40.58	0	12	0	22.5	1	0	0	2	0	3	3
810	Female	42	1.88	52	85	117	6.8	6	15	75	24.92	0	9	0	23.12	0	0	0	1	0	2	3
811	Male	33	7.5	70	89	114	7.7	5	3	91	47.09	0	7	1	23.23	0	0	0	2	0	3	3
812	Male	39	6.56	50	46	103	5.8	11	30	78	15.87	0	9	0	20.57	0	0	0	2	0	1	2
813	Male	43	3.13	72	88	109	7.3	7	5	81	4.85	0	13	0	28.55	0	1	0	2	1	1	3
814	Male	39	4.38	77	119	122	8.2	10	8		42	0	21	0	23.84	0	0	0	2	0	3	2
815	Male	58	10	64	82	143	5.8	6	7	79	21.2	0	15	0	28.35	1	0	0	2	1	2	2
816	Male	49	6.25	90	99	107	12.3	12	21	119	15.7	0	11	0	18.29	0	1	1	2	0	1	2
817	Male	55	2.5	69	99	129	7.1	7	10	82	41.99	0	8	1	21.01	0	0	0	2	0	3	3
818	Male	58	2.81	56	92	142	7.1	10	7		42.04	0	11	1	22.32	1	0	0	2	0	3	2
819	Female	32	4.06	73	96	107	10.1	4	9		64.25	0	16	0	30.82	0	0	0	1	1	4	3
820	Male	49	3.13	62	86	132	9.9	2	1		35.2	0	11	0	24.22	1	0	0	2	0	2	3
821	Female	29	6.25	91	105	101	6.4	2	8	89	21.33	0	12	0	34.37	0	0	0	1	1	2	2
822	Female	38	1.25	71	88	84	5.8	10	14	79	35.88	0	9	0	15.35	0	0	0	1	0	2	3
823	Female	52	5.94	100	106	201	7.1	3	8		34.36	0	18	0	27.55	1	0	0	1	1	2	2
824	Male	45	6.88	84	101	166	7.8	8	10		75.49	0	16	1	29.24	1	0	0	2	1	4	3
825	Female	21	1.56	76	85	65	5.5	2	4	86	7.93	0	21	0	16.85	0	0	0	1	0	1	2
826	Female	30	3.13	70	82	73	5.4	2	7		75.56	0	9	1	25.56	0	0	0	1	1	4	3
827	Female	36	1.56	62	90	40	5.5	10	15	71	42.79	0	11	0	17.35	0	0	0	1	0	3	2
828	Male	56	3.44	64	101	132	8.8	4	14	96	36	0	12	1	22.6	1	0	0	2	0	2	3
829	Male	44	7.5	87	98	96	7.5	4	3	80	15.65	0	10	0	18.59	0	0	0	2	0	1	2
830	Male	50	5.78	60	82	111	4.9	3	11	84	4.54	0	9	1	14.88	0	0	0	2	0	1	3
831	Female	49	6.88	84	122	156	8.2	3	7		34.37	0	14	0	27.7	1	0	0	1	1	2	3
832	Male	52	4.38	63	99	105	7.2	8	4		63.92	0	7	1	17.71	0	0	0	2	0	4	3
833	Female	37	2.5	84	88	116	6.9	3	0		33.89	0	13	0	23.78	0	0	0	1	0	2	2
834	Female	53	3.75	80	117	167	7.8	2	2		42.01	0	15	0	26.71	1	0	0	1	1	3	2
835	Female	35	4.69	61	91	83	7.9	1	3	80	24.97	0	7	0	24.65	0	0	0	1	0	2	3
836	Female	35	3.13	68	84	98	6.2	5	1	77	58.46	0	6	0	20.93	0	0	0	1	0	3	3
837	Female	30	4.06	75	101	110	5.5	1	3		34.77	0	21	0	19.57	0	0	0	1	0	2	2
838	Female	40	3.44	110	94	123	8.2	1	2		21.07	0	10	0	25.88	0	0	0	1	1	2	3
839	Female	48	8.13	94	110	222	10.8				78.38	0	7	0	24.12	1	0	1	1	0	4	3
840	Male	41	6.25	70	85	154	11.8	6	5		64.23	0	12	1	24.98	1	0	0	2	0	4	3
841	Male	62	1.88	44	103	72	8.9	11	18		63.91	0	6	0	20.72	0	0	0	2	0	4	3
842	Male	41	2.5	60	81	133	6.2	10	11	76	58.46	0	7	0	25.22	1	0	0	2	1	3	3
843	Female	27	4.38	67	92	85	6.8	4	9	66	17.27	0	11	0	20.28	0	0	0	1	0	1	3
844	Female	50	6.25	59	111	133.8	8	7	12	77	8.11	0	11	0	27.64	1	0	0	1	1	1
845	Male	45	5	108	93	114	6.6	1	0		21.18	0	10	0	25.53	0	0	0	2	1	2	3
846	Female	45	2.5	87	77	116	6.5	6	4	75	58.55	0	6	0	23.83	0	0	0	1	0	3	3
847	Female	29	2.5	60	96	103	5.6	4	4		32.98	0	15	0	28.44	0	0	0	1	1	2	2
848	Male	44	2.5	67	92	92	8.3	5	2	103	42.79	0	13	1	24.3	0	1	0	2	0	3	2
849	Female	50	2.5	73	93	132	12.4	8	19	104	40.84	0	7	0	21.64	1	1	0	1	0	3	3
850	Female	33	6.88	77	86	110	6.8	7	14		76.35	0	13	0	31.11	0	0	0	1	1	4	3
851	Male	62	2.19	70	78	93	13.5	4	5		34.86	0	13	1	23.74	0	0	0	2	0	2	3
852	Female	46	1.25	62	98	105	8.5	6	7	80	40.92	0	7	0	18.52	0	0	0	1	0	3	3
853	Male	42	6.25	80	83	110	8	7	4		76.21	0	9	0	24.98	0	0	0	2	0	4	3
854	Male	46	1.88	80	102	98	6.3	10	23	83	42.79	0	18	1	23.46	0	0	0	2	0	3	2
855	Male	49	6.25	86	107	178	8.5	5	4		42.02	0	19	0	29.52	1	0	0	2	1	3	2
856	Female	31	5	92	76	133	10.4	1	0	75	21.31	0	16	0	36.21	1	0	0	1	1	2	2
857	Female	45	5.31	72	102	170	7.3	7	5	80	8.11	0	16	0	27.53	1	0	0	1	1	1	3
858	Male	54	2.5	60	102	94	9.1	7	14	89	58.54	0	11	0	22.32	0	0	0	2	0	3	3
859	Female	35	5.94	89	156	167	6.8	2	1		78.5	0	17	0	27.94	1	0	1	1	1	4	3
860	Female	45	1.88	49	93	139	7			87	29.61	0	9	0	22.03	1	0	0	1	0	2	3
861	Female	40	2.5	62	67	98	6.1	3	10	72	44.12	0	9	0	19.02	0	0	0	1	0	3	2
862	Female	35	5	101	81	115	8.2	7	17	88	35.84	0	19	0	26.63	0	1	0	1	1	2	3
863	Male	40	2.19	90	77	100	6.4	0	5		21.12	0	16	1	20.28	0	0	0	2	0	2	3
864	Male	28	3.44	61	87	54	5.7	4	8	78	58.45	0	11	0	22.31	0	0	0	2	0	3	3
865	Male	68	2.5	46	95	71	5.5	7	1		63.89	0	15	0	17.91	0	0	0	2	0	4	3
866	Male	53	2.19	60	101	132	13	1	0		31.76	0	20	0	21.3	1	0	0	2	0	2	2
867	Female	55	2.81	60	101	153	8.3	1	2		35.51	0	25	0	23.5	1	0	0	1	0	2	3
868	Male	45	1.88	63	91	93	7.7	6	8	91	42.5	0	11	1	21.48	0	0	0	2	0	3	2
869	Female	40	4.69	68	87	116	9.3	10	15		8.08	0	12	0	26.22	0	1	0	1	1	1	2
870	Female	70	6.25	84	101	165	9.9	1	18	85	29.56	0	9	0	21.88	1	0	0	1	0	2	3
871	Male	49	4.38	57	91	103	7.5	6	9	102	7.89	0	19	0	26.99	0	0	0	2	1	1	2
872	Male	32	8.13	62	80	75	8	3	2		35.18	0	17	0	28.65	0	0	0	2	1	2	3
873	Female	29	2.5	78	90	148	7.3	2	5		34.37	0	15	0	26.91	1	0	0	1	1	2	3
874	Male	48	1.25	71	72	78	6.5	10	11	93	17.26	0	8	1	16.14	0	0	0	2	0	1	3
875	Female	55	3.75	66	96	132	10.7	5	10	102	40.92	0	5	0	31.58	1	1	0	1	1	3	3
876	Female	35	4.38	102	83	103	5.5	2	6		21.15	0	12	0	23.19	0	0	0	1	0	2	3
877	Female	35	5.63	60	84	115	5.4	1	3		35.72	0	12	0	16.66	0	0	0	1	0	2	3
878	Female	43	3.54	88	82	115	7.8	2	2		34.37	0	17	0	45.33	0	0	0	1	1	2	3
879	Male	47	4.38	62	114	91	10.3	1	3		33.71	0	20	0	33.62	0	0	1	2	1	2	2
880	Male	44	3.75	61	86	127	6.6	5	2		76.33	0	19	1	17.01	0	0	0	2	0	4	3
881	Male	61	4.69	62	96	64	10.1	8	1	113	40.97	0	13	0	18.51	0	1	0	2	0	3	3
882	Male	62	5	51	91	94	7.1	5	5		63.85	0	12	1	16.11	0	0	0	2	0	4	3
883	Male	55	5.31	68	97	97	9.1	4	14		63.92	0	17	0	21.26	0	0	0	2	0	4	3
884	Female	28	2.81	96	83	60	7	1	10		34.37	0	16	0	14.91	0	0	0	1	0	2	3
885	Female	41	5.31	88	90	171	8.5	1	1	90	19.21	0	16	0	24.03	1	0	0	1	0	1	3
886	Male	44	2.19	62	86	108	11.1	4	7	95	44.83	0	13	1	20.17	0	0	0	2	0	3	3
887	Male	44	3.13	68	134	131	6.5	12	9	76	58.52	0	9	1	20.7	1	0	1	2	0	3	3
888	Female	60	7.19	76	95	153	10.2	1	0	108	25.17	0	11	0	23.31	1	1	0	1	0	2	2
889	Female	36	3.75	86	86	95	5.8	1	5	87	28.89	0	17	0	25.2	0	0	0	1	1	2	2
890	Female	37	6.25	78	106	101	7.1	2	1		34.92	0	16	0	36.45	0	0	0	1	1	2	2
891	Male	65	6.88	77	104	96	11.7	3	5	105	21.08	0	14	0	21.94	0	1	0	2	0	2	2
892	Female	48	7.19	63	89	89	7.4	7	0	96	4.48	0	11	1	27.21	0	0	0	1	1	1
893	Male	35	3.59	52	82	84	6.1	6	1	81	47.1	0	8	0	24.16	0	0	0	2	0	3	3
894	Male	40	5	63	104	134.8	7.4	5	9	82	8.11	0	19	0	27.69	1	0	0	2	1	1
895	Male	52	3.13	62	95	143	8.6	4	8		41.97	0	11	1	23.59	1	0	0	2	0	3	2
896	Female	39	2.19	86	92	81	7	1	0		34.86	0	19	0	26.23	0	0	0	1	1	2	3
897	Female	45	2.81	77	95	98	6.3	5	5		63.81	0	10	0	30.02	0	0	0	1	1	4	2
898	Male	38	4.06	66	112	153	5.8	5	4	77	4.61	0	7	0	25.85	1	1	0	2	1	1	3
899	Male	47	5	64	92	112	7.3	5	3	83	4.45	0	13	0	24.13	0	0	0	2	0	1	3
900	Female	44	5.63	102	135	100	8.8	3	0		32.86	0	17	0	27.29	0	0	1	1	1	2	2
901	Male	34	4.06	50	91	107	6.4	0	0		31.69	0	13	1	24.34	0	0	0	2	0	2	2
902	Female	45	5.63	56	112	126	6.2	2	4		34.76	0	12	0	17.07	0	0	0	1	0	2	3
903	Male	35	6.88	52	89	163	6.2	2	5	79	11.47	0	29	0	22.86	1	0	0	2	0	1	3
904	Female	33	3.13	108	103	88	8	2	4		32.63	0	17	0	22.52	0	0	0	1	0	2	2
905	Female	32	6.88	87	93	101	7.5	2	3	82	42.64	0	19	0	25.53	0	0	0	1	1	3	2
906	Male	40	7.19	60	101	116	6.9	7	6	86	46.19	0	6	0	26.67	0	0	0	2	1	3	2
907	Male	38	7.19	64	100	98	7.2	5	6	80	21.58	0	14	1	30.76	0	0	0	2	1	2	2
908	Male	37	3.75	48	83	61	4.8	8	4	85	58.53	0	9	1	18.47	0	0	0	2	0	3	3
909	Male	45	3.13	63	81	164	8.2	2	8		78.38	0	10	0	22.66	1	0	0	2	0	4	3
910	Female	51	8.13	76	105	119	7.8	1	6		35	0	16	0	30.67	0	0	0	1	1	2	3
911	Female	50	5.94	67	96	90	7.2	11	18	89	40.61	0	7	0	15.73	0	0	0	1	0	3	3
912	Male	40	2.5	70	85	80	6.3	3	7		35.28	0	14	0	24.77	0	0	0	2	0	2	3
913	Female	32	4.38	93	96	94	7.3	1	1	86	35.59	0	7	0	19.82	0	0	0	1	0	2	2
914	Male	65	9.38	65	102	98	8.1	3	8		63.84	0	9	1	17.51	0	1	0	2	0	4	3
915	Male	28	4.38	73	83	113	7.3	2	1	93	21.6	0	9	1	19.83	0	0	0	2	0	2	2
916	Male	39	3.44	62	99	115	6.2	0	0		34.86	0	12	0	17.1	0	0	0	2	0	2	3
917	Male	45	3.13	62	111	67	5.9	1	5		32.63	0	19	0	22.58	0	0	0	2	0	2	2
918	Female	27	5	84	87	68	6.4	1	6	77	25.3	0	9	0	22.48	0	0	0	1	0	2	2
919	Female	38	5	78	100	84	5.9	5	5	72	4.65	0	9	0	21.4	0	0	0	1	0	1	3
920	Male	39	8.13	77	242	127	9	4	1	104	42.64	0	13	0	25.56	0	1	1	2	1	3	2
921	Male	39	4.69	72	86	105	9	4	2		33.08	0	10	1	24.77	0	0	0	2	0	2	2
922	Male	58	3.75	85	95	91	9.5	7	15	87	11.47	0	20	0	16.26	0	1	0	2	0	1	3
923	Female	48	3.13	60	203	83	8.3	7	4		76.33	0	13	0	25.72	0	1	1	1	1	4	3
924	Female	24	5.63	88	89	114	7.3	4	8		75.56	0	10	0	34.81	0	0	0	1	1	4	3
925	Male	49	2.5	62	87	77	9.4	10	8	92	44.83	0	6	1	18.44	0	0	0	2	0	3	3
926	Female	28	3.75	85	89	131	4.7	6	18		64.31	0	12	0	28.35	1	0	0	1	1	4	3
927	Male	50	6.88	69	93	99	7.3	5	3	85	20.53	0	17	1	29.73	0	0	0	2	1	2	3
928	Female	34	2.5	66	94	110	6.2	3	3		64	0	15	0	25.2	0	0	0	1	1	4	3
929	Female	47	1.88	84	85	82	5.9	4	8		34.37	0	11	0	24.67	0	0	0	1	0	2	3
930	Female	56	5.63	50	90	137	7.7	7	4	98	63.85	0	7	0	20.89	1	0	0	1	0	4	3
931	Male	43	7.5	80	97	86	8.9	3	2	121	35.9	0	10	0	31.25	0	1	0	2	1	2	3
932	Female	25	2.5	74	94	73	6.1	4	6		32.9	0	13	0	22.6	0	0	0	1	0	2	2
933	Female	39	5	93	93	156	8.7	2	6	84	35.85	0	15	0	24	1	0	0	1	0	2	3
934	Male	37	3.13	78	107	102	10.7	3	1	95	20.66	0	17	0	34.29	0	0	1	2	1	2	3
935	Female	34	1.88	96	263	97	6.7	2	2		41.51	0	14	0	23.15	0	0	1	1	0	3	2
936	Female	55	4.38	102	91	75	8.1				34.53	0	19	0	17.6	0	0	0	1	0	2	2
937	Male	37	4.38	60	87	104	7.6	5	6	82	40.65	0	7	0	24.52	0	0	0	2	0	3	3
938	Female	37	6.88	75	78	85	8	3	9	81	7.79	0	9	0	21.91	0	0	0	1	0	1	2
939	Female	33	4.69	75	85	101	7	1	7		34.81	0	12	0	22.22	0	0	0	1	0	2	2
940	Male	45	3.13	66	74	153	7.1	6	1	79	25.05	0	10	0	21.41	1	0	0	2	0	2	2
941	Male	65	7.5	69	79	76	12.8	5	3	103	40.65	0	5	1	18.42	0	0	0	2	0	3	3
942	Male	45	3.13	68	90	76	7.4	5	6	70	44.83	0	15	1	20.57	0	0	0	2	0	3	3
943	Male	35	6.25	60	89	134	7.1	6	4		76.45	0	8	0	17.53	1	0	0	2	0	4	3
944	Male	47	3.13	75	101	84	8.4	4	5	109	42.33	0	16	0	29.76	0	1	0	2	1	3	3
945	Female	56	6.56	82	80	99	11.1	5	4		42	0	16	0	29.78	0	0	0	1	1	3	2
946	Male	30	3.75	72	76	63	5.2	4	2	86	18.2	0	15	0	21.51	0	0	0	2	0	1	3
947	Female	36	6.25	72	99	120	7.3	1	9	81	46.33	0	17	0	25.92	0	0	0	1	1	3	3
948	Male	29	5.94	67	86	94	5.8	1	5	84	4.54	0	12	0	21.61	0	0	0	2	0	1	3
949	Female	33	4.38	72	87	110	7.1	3	4	85	35.88	0	12	0	26.84	0	0	0	1	1	2	3
950	Female	50	2.5	71	82	118	7.5	5	3	76	58.59	0	13	0	31.63	0	0	0	1	1	3	3
951	Female	33	1.88	73	88	135	6.1	3	18	78	40.9	0	10	0	23.71	1	0	0	1	0	3	3
952	Female	37	3.44	74	88	97	4.7	3	1		78.5	0	16	0	26.64	0	0	0	1	1	4	3
953	Male	41	1.88	58	86	159	6.2	4	2		63.94	0	9	0	26.72	1	0	0	2	1	4	3
954	Male	37	5.31	96	95	130	8.6	3	7		64	0	22	0	28.67	1	0	0	2	1	4	3
955	Female	43	4.69	60	76	87	8.8	7	7	95	15.74	0	16	0	21.93	0	1	0	1	0	1	2
956	Female	35	1.88	62	89	95	6.7	10	11	78	4.71	0	10	0	24.44	0	0	0	1	0	1	3
957	Female	49	6.25	84	103	154	10.4	7	16		63.46	0	9	0	27.77	1	1	0	1	1	4	3
958	Male	49	2.5	73	81	90	9.1	6	6	83	58.46	0	7	0	23.42	0	0	0	2	0	3	3
959	Female	40	5.94	73	97	116	8.6	3	18	80	4.42	0	17	0	32.88	0	0	0	1	1	1	3
960	Male	49	5.63	72	103	119	10.1	7	3		64.25	0	16	0	34.11	0	0	0	2	1	4	3
961	Male	42	8.13	87	147	49	10.6	3	2	97	24.97	0	11	1	25.1	0	1	1	2	1	2	3
962	Female	45	4.69	79	83	260	8.8	4	11	91	29.38	0	11	0	27.06	1	1	0	1	1	2	3
963	Female	55	6.88	90	95	65	7.3	2	0		21.12	0	13	0	23.12	0	0	0	1	0	2	3
964	Female	55	8.75	75	82	185	9.6	4	4		35.72	0	13	0	20.09	1	1	0	1	0	2	3
965	Female	41	7.5	41	111	140	7	4	1	97	7.75	0	16	0	27.27	1	0	0	1	1	1	2
966	Male	40	1.88	58	103	164	7.9	5	4		41.97	0	18	1	28.16	1	0	0	2	1	3	2
967	Male	38	5	85	96	132	8.4	4	3	89	42.5	0	20	0	27.69	1	0	0	2	1	3	3
968	Male	36	3.13	69	115	137	6.4	6	2	90	4.67	0	21	0	22.76	1	0	0	2	0	1	3
969	Male	33	4.06	70	82	102	7.8	4	0		34.37	0	13	0	22.92	0	0	0	2	0	2	3
970	Female	32	3.13	69	89	137	6.7	2	4		74.99	0	17	0	26.91	1	0	0	1	1	4	2
971	Male	45	3.13	75	96	64	5.7	8	4		76.52	0	11	0	15.7	0	0	0	2	0	4	3
972	Female	40	6.25	54	79	86	5.1	8	12	67	58.55	0	7	0	16.89	0	0	0	1	0	3	3
973	Female	55	9.69	96	91	155	11.3	2	4	82	42.48	0	8	0	21.21	1	0	0	1	0	3	3
974	Female	25	5	89	123	103	6.6	3	2	97	17.5	0	10	0	25.39	0	0	0	1	1	1	2
975	Male	38	1.25	62	88	77	7	10	18	76	42.53	0	5	0	22.51	0	0	0	2	0	3	2
976	Male	32	3.44	65	83	79	6.9	3	4	81	8.05	0	13	0	18.07	0	0	0	2	0	1	2
977	Female	39	6.25	62	81	95	6.3	6	17	88	47.1	0	7	0	23.81	0	0	0	1	0	3	3
978	Female	47	5.63	92	77	128	8.4	5	4	79	21.08	0	10	0	33.31	0	0	0	1	1	2	2
979	Female	46	1.88	68	100	111	6.3	4	3		35.2	0	7	0	21.22	0	0	0	1	0	2	3
980	Male	24	3.75	54	85	118	5.5	1	0		34.48	0	19	0	18.22	0	0	0	2	0	2	2
981	Female	59	6.25	80	99	96	9.4	3	2		32.89	0	16	0	23.5	0	0	0	1	0	2	2
982	Female	32	4.38	70	97	112	8	4	4	84	18.28	0	16	0	20.5	0	0	0	1	0	1	3
983	Female	29	2.81	84	102	94	5.5	2	1		32.87	0	14	0	24.11	0	0	0	1	0	2	2
984	Female	38	5.63	82	92	87	5.3	3	0		21.16	0	19	0	31.63	0	0	0	1	1	2	3
985	Female	35	5	110	101	96	8	1	6		21.09	0	16	0	27.27	0	0	0	1	1	2	3
986	Female	52	3.75	64	108	91	8.1	2	5		34.76	0	12	0	22.51	0	0	0	1	0	2	3
987	Male	29	5.63	51	99	83	5.6	1	8		62.81	0	11	0	23.95	0	0	0	2	0	4	3
988	Female	26	2.19	71	95	84	5.1	2	2		76.34	0	8	0	22.89	0	0	0	1	0	4	3
989	Female	37	3.75	62	96	100	8.7	7	3	73	15.72	0	15	0	21.77	0	0	0	1	0	1	2
990	Male	50	4.38	84	98	121	6.7	2	2		35.72	0	14	0	21.45	0	0	0	2	0	2	3
991	Female	45	5.94	57	87	180	7.1	4	4	85	7.75	0		0	23.93	1	0	0	1	0	1	2
992	Male	45	1.25	57	89	96	6.4	2	6	87	35.88	0	10	0	19.29	0	0	0	2	0	2	3
993	Female	38	1.56	96	75	102	7.8	7	15		63.93	0	8	0	23.98	0	0	0	1	0	4	3
994	Male	53	7.5	82	94	171	8.4	2	1		34.92	0	14	0	25.77	1	0	0	2	1	2	3
995	Female	41	1.88	106	112	80	7.4	2	2		35.58	0	14	0	23.12	0	0	0	1	0	2	3
996	Male	36	2.19	99	87	105	9.2	6	3	89	7.77	0	15	1	22.06	0	0	0	2	0	1	2
997	Female	50	4.38	86	154	108	6.6	6	6		34.37	0	7	0	29.59	0	0	1	1	1	2	3
998	Female	37	5	75	94	70	6.9	2	9		35.51	0	16	0	28.58	0	0	0	1	1	2	3
999	Female	31	4.06	85	84	102	10.3	1	4	82	29.18	0	16	0	26.11	0	0	0	1	1	2	2
1000	Female	32	1.88	70	84	99	5.9	11	17		76.52	0	7	0	23.15	0	0	0	1	0	4	3
1001	Male	38	7.19	76	95	59	8.3	6	37	78	45.69	0	9	0	23.15	0	0	0	2	0	3	2
1002	Male	35	1.88	76	87	67	6.3	2	3	93	58.52	0	6	0	19.72	0	0	0	2	0	3	3
1003	Female	66	3.44	84	126	125	13.2	4	1	136	42.31	0	15	0	24.32	0	1	1	1	0	3	3
1004	Male	52	5.63	65	93	103	9	3	5	83	8.11	0	15	0	29.59	0	0	0	2	1	1
1005	Male	38	2.5	94	110	144	10.8	2	5		34.71	0	29	0	25.22	1	1	0	2	1	2	3
1006	Female	46	1.88	52	122	116	6.3	7	10		78.38	0	13	0	22.83	0	0	1	1	0	4	3
1007	Female	38	7.19	70	94	85	7.4	2	8	83	8.11	0	14	0	26.22	0	0	0	1	1	1	3
1008	Male	33	5	60	77	47	5.5	1	3		33.38	0	14	1	15.81	0	1	0	2	0	2	2
1009	Female	45	6.72	68	98	154	9.1	5	4	113	8.08	0	10	0	36.7	1	0	0	1	1	1	2
1010	Male	42	3.13	54	87	126	7.9	5	3		75.33	0	11	1	21.41	0	0	0	2	0	4	2
1011	Male	24	6.88	72	79	118	7	6	2	79	15.68	0	22	0	17.58	0	0	0	2	0	1	2
1012	Male	47	5	66	89	149	7.4	6	7		63.81	0	18	0	26.13	1	0	0	2	1	4	2
1013	Male	38	3.13	82	108	114	10.5	7	22		76.35	0	16	1	16.02	0	0	0	2	0	4	3
1014	Male	28	3.13	68	77	84	7.7	1	9	79	15.87	0	12	0	17.63	0	0	0	2	0	1	2
1015	Female	53	5.94	78	91	118	8				34.53	0	11	0	21.79	0	0	0	1	0	2	2
1016	Male	60	3.44	66	94	94	5.9	3	1		35.1	0	7	1	20.18	0	0	0	2	0	2	3
1017	Female	45	6.41	104	101	166	7.8	10	3	108	8.17	0	7	0	26.58	1	0	0	1	1	1	3
1018	Female	43	4.38	63	102	117	5.9	7	6		74.94	0	9	1	24	0	0	0	1	0	4	2
1019	Male	48	6.25	67	92	165	9.3			93	29.61	0	6	1	27.29	1	0	0	2	1	2	3
1020	Male	39	1.88	62	114	100	7.4	2	1		41.97	0	22	0	28.33	0	0	0	2	1	3	2
1021	Male	50	3.75	53	93	125	9.7	11	7	86	36.1	0	10	0	18.72	0	0	0	2	0	2	3
1022	Female	26	3.13	58	87	123	6	15	16		76.45	0	18	0	33.23	0	0	0	1	1	4	3
1023	Female	30	7.5	67	83	85	5.2	2	18	82	8.11	0	16	0	36.7	0	0	0	1	1	1	3
1024	Male	34	4.84	75	106	113	6	11	3		62.81	0	6	0	20.86	0	0	0	2	0	4	3
1025	Female	49	5.31	100	112	138	8.1	2	3		31.69	0	18	0	29.28	1	0	0	1	1	2	2
1026	Female	48	5.63	66	96	125	6.9	6	6		41.99	0	18	0	24.14	0	0	0	1	0	3	2
1027	Male	64	3.75	73	99	106	9.6	3	3		21.02	0	15	0	21.56	0	0	1	2	0	2	3
1028	Male	55	3.75	60	79	89	9.9	3	6	92	44.12	0	13	1	16.23	0	0	0	2	0	3	2
1029	Male	50	7.5	62	110	114	6.6	11	11	86	58.53	0	17	1	26.12	0	0	0	2	1	3	3
1030	Female	31	5.31	80	83	94	5.8	2	3		35.15	0	11	0	28.31	0	0	0	1	1	2	3
1031	Female	30	1.88	89	88	71	6.8	6	9	69	40.85	0	6	0	20.41	0	0	0	1	0	3	3
1032	Male	53	2.81	76	103	68	6	3	2		35.1	0	10	1	16.92	0	1	1	2	0	2	3
1033	Male	49	3.75	68	87	124	4.9	5	2	70	21.11	0	16	0	21.91	0	0	0	2	0	2	2
1034	Male	38	2.19	50	91	77	6.3	5	8	89	45.17	0	18	1	18.51	0	0	0	2	0	3	3
1035	Male	62	6.88	103	82	73	7.1	6	4		21.02	0	9	0	23.62	0	1	1	2	0	2	3
1036	Female	40	4.38	90	86	131	6.6	3	2		35.1	0	15	0	26.38	1	0	0	1	1	2	2
1037	Female	35	6.25	75	229	142	7.6	3	10	76	42.48	0	7	0	22.77	1	0	1	1	0	3	3
1038	Male	53	6.88	68	91	166	4.9	3	1	89	21.11	0	18	0	33.96	1	0	0	2	1	2	2
1039	Male	38	6.88	74	97	170	6.2	3	11	91	18.24	0	7	0	18.59	1	0	0	2	0	1	3
1040	Female	46	3.13	79	96	101	6.6	10	10	76	58.56	0	9	0	19.17	0	0	0	1	0	3	3
1041	Female	36	7.19	80	98	120	7.4	5	23	89	29.54	0	10	0	20.13	0	0	0	1	0	2	3
1042	Female	45	3.13	66	96	104	6.7	8	15	79	40.96	0	5	0	22.76	0	0	0	1	0	3	3
1043	Male	55	3.75	68	85	100	6.4	4	3	75	21.2	0	16	0	17.53	0	0	0	2	0	2	2
1044	Female	38	4.38	67	92	127	4.5	12	12	81	4.34	0	8	0	29.56	0	1	0	1	1	1
1045	Female	31	4.06	66	101	92	6.8	0	3		33.87	0	16	0	25.54	0	0	0	1	1	2	2
1046	Female	33	5.31	73	93	102	7.5	10	3	86	47.11	0	11	0	22.58	0	0	0	1	0	3	3
1047	Female	28	1.88	84	78	83	5.4	2	3		35.48	0	10	0	16.67	0	0	0	1	0	2	3
1048	Female	60	8.75	56	93	118	9.8	2	2	103	40.97	0	11	0	28.72	0	0	0	1	1	3	3
1049	Female	54	4.38	69	96	87	10.4	3	9		41.45	0	11	0	31.39	0	1	0	1	1	3	2
1050	Female	31	5.31	84	106	55	7.7	2	1	83	35.99	0	10	0	18.37	0	0	0	1	0	2	3
1051	Female	46	5.63	73	93	152	6.1	4	6	108	29.5	0	7	0	21.91	1	0	0	1	0	2	2
1052	Female	40	2.5	76	83	101	6.5	1	9	63	24.89	0	17	1	14.84	0	0	0	1	0	2	2
1053	Female	32	1.88	92	98	101	6.2	0	4		33.64	0	8	0	26.22	0	0	0	1	1	2	2
1054	Female	26	6.88	84	79	142	5.8	2	0		34.62	0	11	0	31.23	1	0	0	1	1	2	2
1055	Female	40	8.13	70	87	127	6.2	3	9	74	47.09	0	9	0	21.05	0	0	0	1	0	3	3
1056	Female	33	2.19	71	102	152	7.1	8	20	79	41.99	0	8	0	20.17	1	0	0	1	0	3	3
1057	Male	60	5.94	90	96	119	11.3	5	0		21.02	0	14	0	26.77	0	0	1	2	1	2	3
1058	Male	43	2.5	80	257	105	6.5	5	22		76.21	0	12	1	23.03	0	0	1	2	0	4	3
1059	Female	47	2.5	106	96	108	7.2	3	0		34.36	0	13	0	38.67	0	0	0	1	1	2	2
1060	Female	34	1.88	77	86	117	5	0	3		76.19	0	10	0	22.48	0	0	0	1	0	4	3
1061	Female	50	3.44	65	87	80	7.8	11	14	88	46.99	0	13	0	23.46	0	0	0	1	0	3	3
1062	Male	49	7.34	80	106	116	9.1	6	1	82	29.43	0	18	1	23.45	0	0	0	2	0	2	2
1063	Female	30	5	54	92	97	5.6	2	3		31.76	0	19	0	22.55	0	0	0	1	0	2	2
1064	Female	28	5.63	98	86	154	6.9	7	16		74.5	0	8	0	23.07	1	0	0	1	0	4	2
1065	Male	52	6.88	61	97	167	13	4	2		64.23	0	18	0	24.3	1	0	0	2	0	4	3
1066	Male	59	8.13	68	206	97	9.1	5	0	92	21.31	0	18	0	26.11	0	0	1	2	1	2	2
1067	Male	53	5.94	50	85	110	6.8	7	1	66	4.53	0	11	0	16.85	0	0	0	2	0	1
1068	Female	37	2.5	92	91	91	6.8	10	12	78	47.09	0	14	0	14.34	0	0	0	1	0	3	3
1069	Male	42	3.75	54	84	67	5.9	1	0		33.22	0	14	0	24.24	0	0	0	2	0	2	2
1070	Male	50	6.56	70	231	120	10.8	7	4	105	20.66	0	23	0	26.84	0	1	1	2	1	2	3
1071	Female	50	5.63	56	108	94	7.7	4	9		35.72	0	7	0	19.23	0	0	0	1	0	2	3
1072	Female	33	0.94	70	83	93	6.6	1	3		34.37	0	18	0	31.53	0	0	0	1	1	2	3
1073	Female	38	2.19	84	90	116	5.8	10	15	88	8.08	0	10	0	32.41	0	0	0	1	1	1	2
1074	Male	32	1.88	54	87	124	7.2	1	4		32.42	0	16	0	24.09	0	0	0	2	0	2	2
1075	Female	60	5.63	71	98	128	9.8	7	3	95	11.44	0	11	0	25.78	0	1	0	1	1	1	3
1076	Female	38	3.44	75	113	131	6.2	0	0		33.1	0	9	0	25.68	1	0	0	1	1	2	2
1077	Female	30	3.75	96	87	100	7.8	7	14	72	18.04	0	9	0	29.05	0	0	0	1	1	1	3
1078	Female	41	5.63	68	86	80	7.2	4	3	66	4.44	0	11	0	35.15	0	0	0	1	1	1	3
1079	Female	27	5.63	80	93	96	7	3	0		33.85	0	10	0	20.36	0	0	0	1	0	2	3
1080	Male	48	8.13	66	100	119	9.1	3	3	88	21.6	0	15	1	24.03	0	0	0	2	0	2	2
1081	Female	51	6.25	77	96	208	11.7	11	23	107	15.79	0	14	0	26.74	1	1	0	1	1	1	2
1082	Male	55	4.38	66	95	122	8	2	4		34.92	0	13	0	22.41	0	0	0	2	0	2	3
1083	Male	62	8.75	79	104	157	8.1	4	6		42	0	15	0	29.78	1	1	0	2	1	3	2
1084	Male	21	5.63	55	80	96	5.2	1	2	83	21.08	0	18	0	21.47	0	0	0	2	0	2	2
1085	Male	47	5.31	71	95	118	6.6	7	3	106	4.89	0	8	0	23.53	0	1	0	2	0	1	3
1086	Male	43	6.88	69	94	87	6.3	13	15		41.99	0	24	0	23.18	0	1	0	2	0	3	2
1087	Female	44	3.13	64	110	143	7.8	2	3		33.34	0	14	0	21.75	1	0	0	1	0	2	2
1088	Female	60	4.38	80	82	154	8.4	5	6		35.18	0	6	0	21.4	1	0	0	1	0	2	3
1089	Male	42	4.38	68	92	114	8.7	10	14		75.49	0	9	0	29.67	0	0	0	2	1	4	3
1090	Female	28	1.88	78	86	91	9	2	10	88	46.19	0	9	0	20.27	0	0	0	1	0	3	2
1091	Male	49	6.56	50	98	153	6.4	3	12	81	42.79	0	9	1	21.19	1	0	0	2	0	3	2
1092	Female	45	6.56	82	97	151	7.7	4	6	74	40.85	0	16	0	29.15	1	0	0	1	1	3	3
1093	Female	37	3.75	96	101	118	8.9	1	1		34.71	0	19	0	25.07	0	0	0	1	1	2	3
1094	Female	53	4.69	100	141	112	9	0	2		34.59	0	19	0	26.3	0	0	1	1	1	2	2
1095	Female	50	4.38	74	109	114	8.3	7	5	79	46.22	0	10	0	27.03	0	0	0	1	1	3	3
1096	Female	26	6.25	74	103	113	6.4	0	4		35.72	0	12	0	25.78	0	0	0	1	1	2	3
1097	Female	39	2.19	81	93	119	8.5	4	11	82	42.56	0	22	0	28.3	0	0	0	1	1	3	3
1098	Female	62	5.94	75	84	179	12.1	1	11	78	29.18	0	6	0	19.56	1	0	0	1	0	2	2
1099	Female	45	1.56	70	111	136	7	0	8		34.92	0	15	0	26.91	1	0	0	1	1	2	2
1100	Female	32	3.75	105	92	164	8.6	3	1	94	21.58	0	15	0	23.11	1	0	0	1	0	2	2
1101	Male	49	6.56	65	134	28	9.8	8	5	100	40.86	0	18	0	19.47	0	0	1	2	0	3	3
1102	Female	45	5.31	75	86	45	9.6	3	2	101	21.11	0	18	0	21.08	0	0	1	1	0	2	2
1103	Female	54	5	72	102	114	7.9	0	2		33.71	0	19	0	25.89	0	0	0	1	1	2	2
1104	Male	52	1.25	69	94	83	8.4	6	23	80	28.97	0	11	1	23.12	0	0	0	2	0	2	2
1105	Male	36	2.19	67	91	112	5	10	21	72	4.76	0	8	1	16.42	0	0	0	2	0	1	3
1106	Male	46	7.5	77	99	92	8.7	3	1	99	15.68	0	16	0	24.68	0	0	0	2	0	1	2
1107	Female	40	1.25	62	83	106	9.6	3	2		76.33	0	10	0	25.78	0	0	0	1	1	4	3
1108	Male	30	3.13	60	183	130	8.5	10	5		76.45	0	21	0	27.25	1	0	1	2	1	4	3
1109	Male	33	8.44	80	84	96	6.8	1	0	103	19.39	0	14	0	22.76	0	0	0	2	0	1	3
1110	Male	39	4.69	78	116	139	8.5				32.74	0	17	0	24.91	1	0	0	2	0	2	2
1111	Female	50	5.63	80	119	93	8.3	1	2		35.61	0	8	0	24.99	0	0	1	1	0	2	3
1112	Male	38	5	70	212	85	9	3	2		33.3	0	11	0	28.48	0	0	1	2	1	2	2
1113	Female	45	1.88	81	92	92	7	5	6		63.85	0	7	0	24.77	0	1	0	1	0	4	3
1114	Male	50	2.5	62	89	45	9.2	6	11	77	42.48	0	7	1	16.9	0	0	0	2	0	3	3
1115	Male	37	4.69	85	96	136	5.8	4	4		76.39	0	12	0	25.39	1	0	0	2	1	4	3
1116	Male	35	3.13	74	92	112	7.9	4	6		74.36	0	21	1	25	0	0	0	2	1	4	2
1117	Female	33	3.75	66	86	87	7.5	1	1	83	29.36	0	9	0	22.21	0	0	0	1	0	2	3
1118	Female	53	6.56	100	170	235	11.8	2	2	99	35.99	0	11	0	23.29	1	0	1	1	0	2	3
1119	Male	42	1.56	74	97	205	6.9	3	0		35.2	0	14	1	18.52	1	0	0	2	0	2	3
1120	Female	40	6.67	77	109	134	12.6	5	4	103	7.93	0	8	0	33.7	1	0	0	1	1	1	2
1121	Male	43	2.5	47	94	70	6.6	6	8	79	20.52	0	8	0	20.57	0	0	0	2	0	2	3
1122	Female	26	6.88	103	89	106	5.4	1	1	80	7.67	0	11	0	25.81	0	0	0	1	1	1	3
1123	Male	37		66	82	102	9.4	5	4	88	11.13	0	10	1	25.99	0	1	0	2	1	1
1124	Female	41	0.94	70	92	127	7.7	5	9	92	5.02	0	6	0	22.06	0	0	0	1	0	1	2
1125	Female	35	3.13	90	79	76	5.7	3	0		21.19	0	9	0	25.96	0	0	0	1	1	2	3
1126	Male	36	7.19	67	104	82	7.4	3	6	102	21.33	0	24	0	27.34	0	1	0	2	1	2	2
1127	Male	45	4.38	64	100	201	5.1	10	0	96	4.34	0	8	0	26.23	1	1	0	2	1	1
1128	Female	65	5	76	97	154	8.1	7	15		63.81	0	10	0	23.73	1	0	1	1	0	4	2
1129	Male	47	3.75	70	88	114	8	5	3	82	29.37	0	9	0	24.98	0	0	0	2	0	2	3
1130	Male	64	1.88	60	107	112	7.6	3	2		32.89	0	23	0	19	0	0	0	2	0	2	2
1131	Male	55	7.5	94	95	141	8.5	2	1		33.49	0	10	0	18.82	1	1	0	2	0	2	2
1132	Female	42	5.94	76	98	113	5.2	1	5		35	0	14	0	19.07	0	0	0	1	0	2	3
1133	Male	45	5.63	40	103	64	7	2	1		34.83	0	16	0	22.15	0	0	0	2	0	2	3
1134	Male	40	5.63	78	86	176	6.9	8	23		64	0	18	1	22.77	1	0	0	2	0	4	3
1135	Male	35	6.25	59	94	132	6.2	3	6	85	28.97	0	21	0	27.04	1	0	0	2	1	2	2
1136	Male	65	2.5	82	87	68	11	3	6	79	58.55	0	9	1	12.8	0	0	0	2	0	3	3
1137	Female	47	1.25	110	121	184	8	3	9		35.34	0	10	0	31.22	1	0	0	1	1	2	3
1138	Male	42	4.38	69	97	97	6.5	5	2	78	47.09	0	12	1	23.03	0	0	0	2	0	3	3
1139	Male	34	2.5	82	111	129	8.7	5	9	104	40.6	0	19	1	30.41	0	1	0	2	1	3	3
1140	Female	50	2.5	76	103	115	10.1	6	9	83	42.79	0	7	0	23.11	0	0	0	1	0	3	2
1141	Female	47	5.31	86	107	128	11.6	8	9		63.84	0	9	0	24.92	0	1	0	1	0	4	3
1142	Female	40	3.44	75	99	122	6.4	10	8		64.06	0	11	0	23.92	0	0	0	1	0	4	3
1143	Female	39	4.06	64	119	130	8.3	2	5	71	42.55	0	11	0	24.88	1	0	1	1	0	3	2
1144	Male	42	3.13	75	101	113	7.9	14	16	82	63.79	0	9	1	20.07	0	0	0	2	0	4	3
1145	Female	38	7.19	67	69	63	6.1	7	10	71	35.99	0	9	0	17.85	0	0	0	1	0	2	3
1146	Female	32	5.63	66	103	142	7.3				33.15	0	11	0	31.74	1	0	0	1	1	2	2
1147	Male	51	5	68	103	93	8.6	9	13		42.04	0	13	0	26.04	0	0	0	2	1	3	2
1148	Male	45	3.44	70	88	53	6.8	5	6	84	25.07	0	11	1	27.43	0	0	0	2	1	2	3
1149	Female	42	5.47	73	90	111	8.2	4	4	78	4.64	0	14	0	35.03	0	0	0	1	1	1	3
1150	Male	45	5.94	67	87	123	9.7	10	15	92	3.99	0	17	0	21.63	0	0	0	2	0	1	2
1151	Female	32	2.81	100	91	85	7.4	3	3		34.37	0	17	0	25.78	0	0	0	1	1	2	3
1152	Female	41	1.56	65	78	91	5.9	7	10	69	58.65	0	10	0	18.92	0	0	0	1	0	3	3
1153	Female	55	5.31	110	80	184	9.4	4	6		34.37	0	6	0	26.3	1	0	0	1	1	2	3
1154	Male	65	8.75	75	91	116	7	3	2		21.25	0	15	0	27.34	0	0	0	2	1	2	3
1155	Female	34	3.44	84	91	131	6.3	1	3	76	11.47	0	25	0	24.16	1	0	0	1	0	1	3
1156	Male	45	3.75	56	91	81	6.1	3	3		74.92	0	28	0	20.96	0	0	0	2	0	4	2
1157	Female	40	4.38	60	104	98	8.7	1	3	75	29.3	0	14	0	26.75	0	0	0	1	1	2	3
1158	Female	50	4.69	80	90	154	6.9	1	6		33.79	0	8	0	24.24	1	0	0	1	0	2	3
1159	Male	38	1.56	100	159	117	11.4	3	3		64.06	0	14	0	30.86	0	1	1	2	1	4	3
1160	Male	40	2.81	77	95	100	7.8	5	5	89	18.93	0	17	1	27.99	0	1	0	2	1	1	3
1161	Male	60	9.38	100	96	126	11.7	1	1		21.17	0	13	0	21.64	0	1	0	2	0	2	2
1162	Female	26	4.38	70	101	153	6	1	4		33.22	0	21	0	24.67	1	0	0	1	0	2	2
1163	Female	37	5	76	94	107	7.3	1	5		75.56	0	16	0	30.08	0	0	0	1	1	4	3
1164	Female	40	4.38	94	96	134	9.6	10	29	80	42.2	0	7	0	24	1	0	0	1	0	3	3
1165	Female	32	5.94	66	106	144	10.1	7	11		76.19	0	10	0	25.48	1	0	0	1	1	4	3
1166	Male	52	7.19	68	83	143	8.4	11	6	92	48.25	0	8	1	26.89	1	0	0	2	1	3	3
1167	Male	52	6.56	86	108	134	6.3	4	5	82	11.17	0		0	23.67	1	0	0	2	0	1
1168	Female	41	2.81	87	99	84	6.7	5	2	84	4.53	0	11	0	25.15	0	0	0	1	1	1
1169	Female	55	6.25	76	108	142	10.2	3	7		76.19	0	12	0	37.1	1	0	0	1	1	4	3
1170	Female	43	5.31	69	90	135	7.3	7	8	88	7.75	0	11	0	26.84	1	0	0	1	1	1	2
1171	Male	52	1.56	98	125	118	6.8	2	3		32.51	0	10	0	20.2	0	0	0	2	0	2	2
1172	Female	27	4.38	74	107	100	5.3	6	23		76.49	0	15	0	16.01	0	0	0	1	0	4	3
1173	Female	36	5.63	52	85	117	7.2	6	10	73	45.65	0	11	0	17.97	0	0	0	1	0	3	2
1174	Male	40	3.13	75	75	87	6.4	1	1		34.07	0	12	1	24.31	0	0	0	2	0	2	2
1175	Male	31	3.59	64	86	124	6.9	5	12	90	17.36	0	9	0	23.05	0	0	0	2	0	1	3
1176	Male	39	6.25	81	95	99	8.4	2	5	93	42.2	0	19	0	24.45	0	1	0	2	0	3	3
1177	Female	35	5.31	82	76	112	5.9				21.21	0	18	0	22.07	0	0	0	1	0	2	3
1178	Male	40	2.5	81	89	98	8.4	4	8		64.31	0	15	0	22.41	0	0	0	2	0	4	3
1179	Female	35	1.88	102	88	93	7	2	4		75.3	0	11	0	35.94	0	0	0	1	1	4	2
1180	Male	60	7.5	80	108	126	7.8	7	3		34.37	0	4	0	21.64	0	0	0	2	0	2	3
1181	Female	40	3.13	96	104	75	7.8	2	13		42.04	0	15	0	27.7	0	0	0	1	1	3	3
1182	Male	41	3.13	64	83	120	6.1				32.84	0	11	1	21.36	0	0	0	2	0	2	2
1183	Male	45	5.63	65	88	130.4	8	4	9	82	11.55	0	10	1	25.46	1	0	0	2	1	1	3
1184	Female	53	5.63	88	146	129	8.5	1	5	117	35.59	0	16	0	29.62	0	1	1	1	1	2	2
1185	Male	45	5	70	95	94	7.6	3	0		35.22	0	14	0	23.92	0	0	0	2	0	2	3
1186	Female	36	2.5	79	95	68	5.2	7	11	109	63.77	0	9	0	20.54	0	0	0	1	0	4	3
1187	Female	43	1.25	84	113	151	6.8	0	8		33.26	0	19	0	23.01	1	0	0	1	0	2	2
1188	Female	55	6.41	79	111	59	9.5	3	2	88	4.64	0	9	0	31.62	0	1	1	1	1	1	3
1189	Male	42	6.56	67	86	75	5.9	3	4	93	21.34	0	24	0	27.02	0	0	0	2	1	2	2
1190	Male	40	8.13	77	98	148	8.6	5	2		64.25	0	24	0	25.28	1	0	0	2	1	4	3
1191	Male	37	4.06	84	103	143	8.1	3	0		21.2	0	21	1	30.39	1	0	0	2	1	2	3
1192	Female	33	2.5	70	83	95	6.5	1	1		35.19	0	13	0	21.71	0	0	0	1	0	2	3
1193	Male	32	5	59	86	152	6.4	2	3	93	29.36	0	9	0	25.61	1	0	0	2	1	2	3
1194	Female	55	8.13		89	320	6.4	8	11		76.13	0	12	0	21.37	1	0	0	1	0	4	3
1195	Female	40	5.63	62	94	103	5.9	6	14	75	42.79	0	5	0	23.05	0	0	0	1	0	3	2
1196	Female	50	8.13	110	104	144	8.3	5	7		35.16	0	16	0	35.49	1	0	0	1	1	2	3
1197	Female	37	1.25	59	90	90	6.6	2	0	86	29.61	0	7	0	18.77	0	0	0	1	0	2	3
1198	Male	50	3.75	74	101	81	9.2	2	2		33.71	0	21	0	24.31	0	0	0	2	0	2	2
1199	Female	28	6.41	65	80	88	5.3	4	9	72	4.31	0	8	0	18.13	0	0	0	1	0	1	3
1200	Male	34	3.75	93	95	64	7	4	5	96	47.1	0	11	0	19.23	0	0	0	2	0	3	3
1201	Female	36	6.25	70	89	150	6.3	1	1		34.07	0	9	0	36.39	1	0	0	1	1	2	2
1202	Female	35	5.31	80	77	75	6.4	4	14		63.93	0	7	0	20.08	0	0	0	1	0	4	3
1203	Female	21	3.75	76	91	173	6.8	1	9	80	29.54	0	14	0	28.76	1	0	0	1	1	2	3
1204	Female	35	4.69	78	86	85	6.4	5	3	91	21.11	0	12	0	22.83	0	0	0	1	0	2	2
1205	Female	28	5	84	90	122	7.2	2	3		35.18	0	15	0	29.82	0	0	0	1	1	2	3
1206	Female	40	7.19	64	87	65	6.7	6	9		76.39	0	10	0	25.33	0	0	0	1	1	4	3
1207	Female	26	1.25	80	98	90	9.1	5	0		33.27	0	8	0	17.36	0	0	0	1	0	2	2
1208	Female	65	6.25	90	119	77	9.9	6	3		21.35	0	12	0	22.67	0	1	0	1	0	2	3
1209	Female	41	6.88	87	130	145	10.1	0	5		74.92	0	16	0	28.57	1	0	1	1	1	4	2
1210	Female	47	6.88	89	106	137	10.9	1	0	87	24.9	0	17	0	24.61	1	1	0	1	0	2	2
1211	Female	34	3.13	94	93	82	7.7	3	0		21.14	0	13	0	31.2	0	0	0	1	1	2	3
1212	Female	27	1.88	72	87	96	6.2	2	3	70	20.69	0	11	0	25.39	0	0	0	1	1	2	3
1213	Female	50	2.5	71	85	106	5.9	7	11	93	58.54	0	6	0	17.01	0	0	0	1	0	3	3
1214	Male	33	2.5	96	94	147	7.2	1	6		31.69	0	17	1	21.36	1	0	0	2	0	2	2
1215	Male	23	7.5	64	75	78	4.9	3	5	73	4.59	0	16	0	18.65	0	0	0	2	0	1
1216	Male	35	2.5	64	101	65	7.3	6	14	71	40.98	0	17	1	16	0	0	0	2	0	3	3
1217	Female	38	6.25	72	84	81	8.4	10	9		74.92	0	18	0	24.97	0	0	0	1	0	4	2
1218	Female	60	8.13	84	93	126	6	2	13		35.18	0	9	0	22.18	0	0	0	1	0	2	3
1219	Male	56	2.34	68	94	153	7	10	7	97	40.96	0	9	1	23.26	1	0	0	2	0	3	3
1220	Female	40	1.88	66	78	121	6.8	5	9	76	45.17	0	14	0	19.17	0	0	0	1	0	3	3
1221	Female	40	2.5	68	89	138	6.3	8	17		41.83	0	15	0	26.75	1	0	0	1	1	3	2
1222	Female	26	6.25	111	90	87.8	6.9	3	3	81	8.08	0	15	0	23.83	0	0	0	1	0	1	2
1223	Male	45	2.5	72	96	108	10.6	2	0	106	44.83	0	9	0	24.86	0	0	0	2	0	3	3
1224	Female	46	4.38	72	149	88	6.9	3	5	84	28.97	0	8	0	27.11	0	0	1	1	1	2	2
1225	Female	51	5.31	62	91	93	7.5	7	8		75.49	0	16	0	27.21	0	0	0	1	1	4	3
1226	Male	30	5.63	69	87	83	7.4	1	1	99	47.09	0	19	0	24.62	0	0	0	2	0	3	3
1227	Female	55	6.25	80	93	100	7.5	6	5		34.86	0	14	0	18.26	0	0	1	1	0	2	3
1228	Female	46	6.25	57	84	118	7.4	11	5	87	17.5	0	15	0	21.48	0	0	0	1	0	1	2
1229	Male	55	5	64	88	83	7.6	4	0		35.16	0	9	0	17.99	0	0	0	2	0	2	3
1230	Female	28	6.88	62	96	103	6	0	2		33.64	0	17	0	19.43	0	0	0	1	0	2	2
1231	Female	46	1.56	81	114	43	6	8	10		63.92	0	13	0	15.87	0	0	0	1	0	4	3
1232	Female	45	5.63	67	80	107	6.7	2	9	72	44.83	0	6	0	28.57	0	0	1	1	1	3	3
1233	Male	37	4.38	61	73	91	7.3	3	5	80	24.94	0	11	1	23.05	0	0	0	2	0	2	2
1234	Male	42	7.5	53	88	91	6.4	5	10	80	25.01	0	6	0	18.22	0	0	0	2	0	2	2
1235	Female	40	6.88	66	91	69	6.2	5	3		64.21	0	9	0	19.56	0	0	0	1	0	4	3
1236	Female	50	5	80	104	155	9.4	1	0		35.48	0	13	0	30.44	1	0	0	1	1	2	3
1237	Male	39	3.75	67	96	118	6.9	6	9	76	47.11	0	9	1	15.82	0	0	0	2	0	3	3
1238	Female	51	5.31	80	83	114	8.2	4	3		21.39	0	16	0	28.36	0	0	0	1	1	2	3
1239	Female	30	5.94	73	91	92	6.5	8	3	79	4.46	0	17	0	22.37	0	0	0	1	0	1	3
1240	Male	39	5.94	91	88	112	8.3	10	15	90	28.86	0	13	0	28.31	0	0	0	2	1	2	2
1241	Female	45	7.5	89	96	138	9.6	4	15	94	11.47	0	19	0	26.48	1	1	0	1	1	1	3
1242	Male	22	5	55	78	86	5.4	0	7	82	29.75	0	6	0	21.2	0	0	0	2	0	2	3
1243	Female	44	5.31	75	132	122	7.9	4	1		64.22	0	19	0	29.67	0	0	1	1	1	4	3
1244	Female	40	5.94	78	101	112	6.9	0	4		31.69	0	16	0	20.82	0	0	0	1	0	2	2
1245	Female	31	5	69	99	130	6.2	2	1	93	25.01	0	12	0	29.64	1	0	0	1	1	2	2
1246	Female	50	7.03	97	105	117	8.5	4	11	87	8.14	0	4	0	28.85	0	0	0	1	1	1	3
1247	Female	45	1.88	65	100	148	6.3	5	9	94	45.65	0	14	1	21.64	1	0	0	1	0	3	2
1248	Male	55	4.38	74	115	54	8.6	3	1	105	18.06	0	17	0	25.1	0	1	1	2	1	1	3
1249	Female	47	3.75	78	95	172	9.4	1	6		20.93	0	5	0	25.08	1	0	0	1	1	2	3
1250	Female	50	2.5	60	89	116	7.5	4	3		34.75	0	12	0	28.48	0	0	0	1	1	2	3
1251	Female	37	2.19	74	88	91	6.5	1	4		35.55	0	14	0	20.81	0	0	0	1	0	2	3
1252	Female	38	5.63	74	93	129	6	1	1		35.22	0	17	0	21.5	0	0	0	1	0	2	3
1253	Female	52	5.63	75	91	113	6.2	6	6		62.73	0	9	1	25.21	0	0	0	1	1	4	3
1254	Male	49	2.81	77	81	162	9.4	4	12	96	7.67	0	12	0	21.87	1	0	0	2	0	1	3
1255	Female	36	5.63	75	92	136	6.8	1	0		34.92	0	16	0	24.03	1	0	0	1	0	2	3
1256	Female	36	1.25	73	97	125	5.3	4	11	77	40.96	0	6	0	20.96	0	0	0	1	0	3	3
1257	Female	37	4.69	72	73	77	4.3	4	7	80	4.89	0	11	0	29.05	0	0	0	1	1	1	3
1258	Female	40	1.88	70	97	102	5.5	5	2	78	63.78	0	5	0	23.24	0	0	0	1	0	4	3
1259	Male	39	4.69	86	104	140	7.9	4	5	89	8.14	0	10	0	22.06	1	0	0	2	0	1	3
1260	Female	35	1.88	84	86	126	7.9	6	1	104	58.46	0	6	0	25.39	0	1	0	1	1	3	3
1261	Female	50	5.63	60	91	111	6.4	3	9		63.86	0	13	0	31.01	0	0	0	1	1	4	3
1262	Male	37	8.13	74	86	101	7.1	5	3	85	36	0	10	1	23.92	0	0	0	2	0	2	3
1263	Male	42	3.13	60	95	147	5.1	10	21	75	63.78	0	9	0	14.42	1	0	0	2	0	4	3
1264	Male	47	2.5	66	101	117	8.9	5	2		42.01	0	21	0	23.84	0	0	0	2	0	3	2
1265	Male	35	6.56	70	78	104	7.6	2	2		21.14	0	24	0	19.61	0	0	0	2	0	2	3
1266	Female	42	3.75	79	104	129	7	4	5		41.97	0	16	0	27.48	0	0	0	1	1	3	2
1267	Female	55	1.25	58	84	110	5.9	6	15	98	63.82	0	9	0	15.81	0	0	0	1	0	4	3
1268	Female	43	3.75	80	72	96	7.8	3	7		21.41	0	23	0	28.3	0	0	0	1	1	2	3
1269	Male	41	8.13	71	82	101	9.4	2	5	91	29.75	0	11	0	25.39	0	0	0	2	1	2	3
1270	Female	45	1.56	86	93	107	8.8	12	27		78.38	0	7	0	23.62	0	0	0	1	0	4	3
1271	Male	40	3.13	65	80	129	7.3	5	4	96	42.53	0	11	0	21.77	0	0	0	2	0	3	2
1272	Female	32	4.06	70	94	194	5.1	5	5	75	58.46	0	11	0	22.07	1	0	0	1	0	3	3
1273	Male	29	2.5	62	84	74	5.3	6	6		76.42	0	8	0	18.07	0	0	0	2	0	4	3
1274	Female	33	6.25	78	82	75	5.4	11	3		76.33	0	13	0	31.22	0	0	0	1	1	4	3
1275	Male	29	6.56	43	89	84	5.8	5	3	66	11.41	0		1	25.28	0	0	0	2	1	1	3
1276	Female	52	5.31	93	97	145	9.1	10	6	89	35.99	0	14	0	26.67	1	0	1	1	1	2	3
1277	Female	29	6.88	75	95	89	7	2	11	78	15.22	0	10	0	16.2	0	0	0	1	0	1
1278	Female	42	5.31	75	96	138	7.6	3	3		34.97	0	19	0	26.04	1	0	0	1	1	2	3
1279	Male	34	2.81	66	99	119	5.9	0	6		34.24	0	16	0	23.34	0	0	0	2	0	2	2
1280	Female	51	8.13	100	238	167	11.7	4	8		34.07	0	10	0	22.64	1	1	1	1	0	2	2
1281	Female	45	3.13	54	90	110	6.7	3	3	87	42.79	0	13	0	21.75	0	0	0	1	0	3	2
1282	Female	58	6.56	78	227	123	8.8	10	4	86	4.94	0	8	0	21.33	0	0	1	1	0	1	3
1283	Female	40	3.44	72	86	71	6	5	12		64.31	0	23	0	33.73	0	0	0	1	1	4	3
1284	Female	38	1.88	78	103	76	6.4	1	1		33.27	0	15	0	22.99	0	0	0	1	0	2	2
1285	Female	34	7.19	73	86	101	8.4	3	7	75	18.2	0	16	0	27.3	0	0	0	1	1	1	3
1286	Male	30	3.44	80	94	93	7.2	6	9	93	58.45	0	10	0	28.4	0	0	0	2	1	3	3
1287	Male	57	2.19	62	78	153	7.3	7	3	85	58.54	0	16	0	18.13	1	0	0	2	0	3	3
1288	Male	48	1.25	72	114	72	11.9	3	1		32.86	0	14	0	26.17	0	1	0	2	1	2	2
1289	Female	40	5	84	101	118	6.7	0	3		34.07	0	11	0	30.33	0	0	0	1	1	2	2
1290	Female	45	2.81	63	87	191	8.6	5	4	91	7.67	0	8	1	25.71	1	0	0	1	1	1	3
1291	Male	45	1.88	62	96	91	5.4	1	5		32.98	0	13	0	22.48	0	0	0	2	0	2	2
1292	Female	46	6.56	91	81	139	6	10	9	96	35.87	0	15	0	29.09	1	1	0	1	1	2	3
1293	Male	38	2.5	70	94	88	8.7	4	1		32.87	0	9	0	20.31	0	0	0	2	0	2	2
1294	Female	41	3.75	82	101	68	7	1	5		76.42	0	16	0	25.89	0	0	0	1	1	4	3
1295	Female	42	3.13	62	87	79	8.9	7	15	84	17.27	0	8	0	18.77	0	0	0	1	0	1	3
1296	Male	52	4.22	62	87	98	6	7	17	88	17.27	0	9	0	19.63	0	0	0	2	0	1	3
1297	Female	40	3.75	64	85	127	6.8	5	16		76.45	0	8	0	26.27	0	0	0	1	1	4	3
1298	Female	53	5	94	120	106	7.1	10	6		74.94	0	18	1	23.31	0	0	0	1	0	4	2
1299	Male	42	7.19	74	79	122	12.3	4	4	93	7.67	0	19	1	26.57	0	0	0	2	1	1	3
1300	Male	52	5.63	72	78	141	8.7	7	9	84	44.83	0	9	1	19.03	1	0	0	2	0	3	3
1301	Male	40	3.13	72	93	113	9.5	2	2		76.52	0	16	0	27.89	0	0	0	2	1	4	3
1302	Female	53	1.25	60	93	83	6.5	4	3		35.2	0	20	0	26.53	0	0	0	1	1	2	3
1303	Male	33	4.06	69	90	127	12	2	3	92	7.67	0	16	1	23.34	0	0	0	2	0	1	3
1304	Male	45	3.44	81	96	140	6.7	4	11	87	63.78	0	7	0	23.73	1	0	0	2	0	4	3
1305	Male	40	5.83	71	91	137	9.3	11	10	82	4.76	0	13	0	27.83	1	0	0	2	1	1	3
1306	Male	44	7.5	101	90	133	7.9	4	2	81	7.89	0	11	0	27.69	1	0	0	2	1	1	2
1307	Female	40	2.19	70	108	93	6.7	3	4		32.9	0	9	0	23.07	0	0	0	1	0	2	2
1308	Female	28	6.88	83	87	63	6.2	3	1	83	58.65	0	8	0	17.85	0	0	0	1	0	3	3
1309	Female	50	1.88	76	92	127	7.7	1	3	85	46.23	0	16	0	25.15	0	0	0	1	1	3	3
1310	Female	56	5.63	66	94	142	9.7	6	5		42.04	0	17	0	28.23	1	1	0	1	1	3	3
1311	Female	45	1.56	60	85	150	8.1	10	6	90	8.17	0	6	0	25.44	1	0	0	1	1	1	3
1312	Male	39	5	55	82	69	7.1	1	3	69	48.25	0	10	0	24.61	0	0	0	2	0	3	3
1313	Male	44	2.5	104	83	80	8.2	2	0		34.63	0	15	1	20.45	0	1	0	2	0	2	3
1314	Female	30	3.13	106	96	111	7.3	0	10		34.63	0	11	0	25.72	0	0	0	1	1	2	3
1315	Female	22	4.06	91	98	206	6.9	4	7	88	4.54	0	8	0	25.48	1	0	0	1	1	1	3
1316	Male	47	5	48	94	157	6.9	2	0	82	40.86	0	19	1	21.09	1	0	0	2	0	3	3
1317	Female	41	4.69	74	91	85	8.3	10	22	89	44.83	0	7	0	24.97	0	0	0	1	0	3	3
1318	Male	30	7.19	81	85	102	4.6	5	6	82	4.32	0	18	0	21.87	0	0	0	2	0	1
1319	Male	50	5.63	60	92	91	8	2	3	85	42.5	0	9	1	20.83	0	1	0	2	0	3	2
1320	Female	29	1.88	69	88	79	7.5	4	6	84	63.82	0	6	0	28.93	0	0	0	1	1	4	3
1321	Female	46	5.63	69	88	138	7.2	1	4	94	29.54	0		0	24.46	1	0	0	1	0	2	3
1322	Male	60	3.44	50	93	110	7.3	6	2		75.49	0	17	1	22.51	0	0	0	2	0	4	3
1323	Female	42	7.81	66	93	150	8.4	2	3	93	29.75	0	13	0	36.4	1	0	0	1	1	2	3
1324	Male	50	2.19	80	93	132	7.6	4	0		34.89	0	11	1	23.94	1	0	0	2	0	2	3
1325	Male	55	2.81	74	295	134	10.2	6	2	83	4.47	0	6	1	24.77	1	0	1	2	0	1	3
1326	Male	39	6.88	62	89	137	9.7	5	5	90	29.43	0	22	0	20.52	1	0	0	2	0	2	2
1327	Female	50	2.81	70	104	122	8.2	1	4	83	42.5	0	14	0	24.65	0	0	0	1	0	3	2
1328	Male	50	4.06	57	82	145	10.7	2	5	116	7.75	0	9	0	25.08	1	1	0	2	1	1	2
1329	Female	60	4.06	94	101	152	9.9	6	4	80	21.32	0	15	0	30.49	1	0	0	1	1	2	2
1330	Male	46	4.06	62	92	108	8.4	4	7		74.38	0	24	0	25.59	0	0	0	2	1	4	2
1331	Male	34	4.06	114	97	112	9.3	0	0		32.71	0	19	0	26.89	0	0	0	2	1	2	2
1332	Female	30	1.88	68	96	137	6.8	2	12	82	42.79	0	14	0	27.49	1	0	0	1	1	3	2
1333	Male	31	3.33	101	104	130	5.4	7	7	87	4.53	0	12	1	20.7	1	0	0	2	0	1
1334	Female	42	5	73	98	86	7	0	8	80	29.54	0	10	0	24.2	0	0	0	1	0	2	3
1335	Male	30	7.19	69	96	120	6.4	1	3	89	15.68	0	12	0	15.94	0	0	0	2	0	1	2
1336	Male	50	3.75	57	268	115	9.1	10	1	106	18.2	0	8	0	20.32	0	0	1	2	0	1	3
1337	Male	41	5.31	62	90	135	6	6	9	99	35.97	0	18	0	24.45	1	0	0	2	0	2	3
1338	Female	35	5	87	91	102	8	2	6	89	47.11	0	11	0	31.62	0	0	0	1	1	3	3
1339	Female	34	7.19	72	88	76	6.8	4	7	98	21.33	0	8	0	26.02	0	0	0	1	1	2	2
1340	Female	28	0.94	90	90	69	7.8	1	2		21.02	0	16	0	23.81	0	0	0	1	0	2	3
1341	Female	52	5.31	75	104	77	7.9	1	1		33.26	0	18	0	27.34	0	0	0	1	1	2	2
1342	Female	38	5.78	71	81	130	5.3	4	3		41.92	0	11	0	29.9	1	0	0	1	1	3	2
1343	Male	39	5	63	88	101	5.7	5	6	84	42.79	0	10	1	25.34	0	0	0	2	1	3	2
1344	Female	23	1.88	82	69	93	4.9	0	1	66	8.05	0	17	0	23.94	0	0	0	1	0	1	2
1345	Male	31	6.88	74	83	76	7.8	5	8	94	20.53	0	16	0	28.73	0	0	0	2	1	2	3
1346	Male	42	1.88	60	98	129	6.4	14	18	79	58.63	0	11	0	19.71	0	0	0	2	0	3	3
1347	Female	49	3.75	84	94	129	7.4	5	0		21.16	0	17	0	24.56	0	0	0	1	0	2	3
1348	Female	28	1.88	60	101	91	7.3	0	11		35	0	6	0	23.71	0	0	0	1	0	2	3
1349	Female	50	9.38	67	82	117	8.7	6	9	85	15.22	0	11	0	20.54	0	0	0	1	0	1
1350	Female	27	5.63	88	96	36	7.1	5	8	90	40.92	0	12	0	22.21	0	0	0	1	0	3	3
1351	Female	24	6.25	86	94	144	6.3	1	3		76.4	0	11	0	22.49	1	0	0	1	0	4	3
1352	Female	37	5.63	80	92	91	6.8	12	21		76.35	0	14	0	29.3	0	0	0	1	1	4	3
1353	Female	29	7.03	88	82	130	7.5	2	3	71	28.97	0	16	0	26.12	1	0	0	1	1	2	2
1354	Male	48	4.69	60	81	84	7.7	2	9	84	45.17	0	14	0	25.59	0	0	0	2	1	3	3
1355	Female	22	5	71	89	114	7.4	2	8	93	7.89	0	11	0	27.64	0	0	0	1	1	1	2
1356	Male	61	9.38	75	91	168	12.9	1	0	106	21.08	0	9	0	24.44	1	1	0	2	0	2	2
1357	Female	45	1.88	69	82	144	6.8	8	3	79	4.7	0	19	0	25.57	1	0	0	1	1	1	3
1358	Male	37	3.75	76	93	61	6.9	1	4	77	40.61	0	7	1	18.29	0	0	0	2	0	3	3
1359	Female	30	5	83	97	132	8.6				42.36	0	8	0	35.56	1	0	0	1	1	3	2
1360	Male	60	5.94	86	89	77	11.2	1	6	108	7.79	0	8	1	19.05	0	0	0	2	0	1	2
1361	Female	40	3.75	73	81	77	8.4	5	6	77	7.93	0	9	0	17.36	0	0	0	1	0	1	2
1362	Female	58	3.75	89	96	90	12.1	9	16		42.02	0	14	0	23.73	0	0	1	1	0	3	2
1363	Female	50	5.31	58	97	131	6.8	5	6	78	4.53	0	10	0	23.19	1	0	0	1	0	1
1364	Female	45	5.31	81	134	158	9	4	1	90	21.11	0	9	0	29.02	1	0	1	1	1	2	2
1365	Male	39	2.5	50	88	96	6.1	5	2		64.31	0	19	0	24.77	0	0	0	2	0	4	3
1366	Female	40	3.13	98	116	104	8.3	5	25	78	17.97	0	9	0	27.05	0	0	0	1	1	1	3
1367	Female	28	5.94	82	83	138	6.6	10	12		74.72	0	11	0	20.58	1	0	0	1	0	4	2
1368	Male	42	4.38	48	80	121	7.8	3	4	75	46.86	0	15	1	25.21	0	0	0	2	1	3	2
1369	Male	44	6.25	58	97	74	9.8	7	14		76.4	0	12	1	22.49	0	0	0	2	0	4	3
1370	Female	44	3.13	84	106	101	7.4	5	6	82	40.91	0	14	0	17.59	0	0	0	1	0	3	3
1371	Female	25	1.88	72	93	97	4.7				32.86	0	12	0	19.23	0	0	0	1	0	2	2
1372	Female	50	4.38	100	103	129	9.6	3	14	80	36.1	0	4	0	21.49	0	0	0	1	0	2	3
1373	Female	45	6.56	55	92	126	8	10	26	75	35.88	0	6	0	26.22	0	0	0	1	1	2	3
1374	Male	36	3.75	82	94	169	7.6	10	6		76.21	0	13	0	27.58	1	1	0	2	1	4	3
1375	Female	28	3.13	100	82	89	7.1	1	4		76.55	0	13	0	25.97	0	0	0	1	1	4	3
1376	Female	32	6.88	87	97	94	7.8	5	2	85	8	0	10	0	26.11	0	0	0	1	1	1	2
1377	Male	40	2.5	63	84	89	4.8	6	10	80	63.78	0	9	0	16.16	0	0	0	2	0	4	3
1378	Female	31	5.63	78	83	76	6.9	4	4	79	15.75	0	12	0	23.78	0	0	0	1	0	1	2
1379	Female	70	8.75	76	93	140	12.3	4	4	81	46.98	0	12	0	20.32	1	0	0	1	0	3	3
1380	Male	41	6.25	91	136	143	6.3	3	3		75.3	0	9	0	21.38	1	0	1	2	0	4	2
1381	Male	31	3.13	58	76	84	7.5	2	1	85	48.25	0	14	0	19.57	0	0	0	2	0	3	3
1382	Female	50	3.75	116	119	126	12.1				76.49	0	9	0	28	0	1	0	1	1	4	3
1383	Female	42	3.75	64	107	135	8.8	3	6		34.62	0	16	0	20.36	1	0	0	1	0	2	2
1384	Male	41	5	68	88	126	8.4	5	5	98	58.46	0	13	0	28.23	0	0	0	2	1	3	3
1385	Female	38	4.06	79	186	111	8.3	5	1	76	7.79	0	9	0	29.9	0	1	1	1	1	1	2
1386	Female	32	1.25	68	83	77	7.6	12	14	86	48.25	0	12	0	23.61	0	0	0	1	0	3	3
1387	Female	38	5.63	100	89	79	9.3	11	33		76.33	0	8	0	29.96	0	0	0	1	1	4	3
1388	Female	39	5.31	71	113	81	8.7	14	30	86	63.79	0	6	0	40.46	0	0	0	1	1	4	3
1389	Male	35	3.13	60	95	71	7.7	2	8		62.81	0	18	0	21.01	0	0	0	2	0	4	3
1390	Female	60	2.5	72	79	105	6.8	4	4		34.86	0	6	0	21.36	0	0	0	1	0	2	3
1391	Male	50	5	60	84	114	6.4	4	9		76.19	0	10	0	23.31	0	0	0	2	0	4	3
1392	Male	53	8.13	65	104	137	11.2	2	2	102	15.22	0	13	0	25.85	1	1	0	2	1	1
1393	Male	40	8.13	55	86	140	6.4	11	16	95	58.55	0	11	1	22.57	1	0	0	2	0	3	3
1394	Female	39	6.25	70	84	112	6.3	6	4	73	29.5	0		0	20.66	0	0	0	1	0	2	2
1395	Female	35	4.06	75	112	91	5.2	0	5		33.09	0	11	0	20.69	0	0	0	1	0	2	2
1396	Female	29	1.25	66	101	83	5.3	3	3		76.39	0	7	0	15.2	0	0	0	1	0	4	3
1397	Female	45	5	110	93	139	8.6	1	2		35.41	0	11	0	25	1	0	0	1	1	2	3
1398	Female	55	3.75	70	84	120	7.7	2	1		41.84	0	17	0	26.03	0	1	0	1	1	3	2
1399	Male	38	6.25	84	106	101	7.2	5	0		35.53	0	19	0	26.4	0	0	0	2	1	2	3
1400	Male	29	3.13	106	93	112	5.7	7	6		75.52	0	13	0	19	0	0	0	2	0	4	3
1401	Male	62	7.5	79	99	129	9.5	3	4	79	29.43	0	9	0	19.11	0	0	0	2	0	2	2
1402	Female	48	1.25	61	96	117	5.6	4	2	97	63.87	0	14	0	22.31	0	0	0	1	0	4	3
1403	Female	50	6.25	77	91	73	7.3	3	5	103	8.13	0	8	0	30.73	0	0	0	1	1	1	3
1404	Male	47	0.63	60	85	111	7.7	7	14	106	58.52	0	21	0	19.84	0	0	0	2	0	3	3
1405	Female	34	3.13	66	89	90	4.3	4	4	87	4.53	0	20	0	26.95	0	0	0	1	1	1
1406	Female	33	4.38	96	90	76	7.1	1	3		76.45	0	18	0	24.2	0	0	0	1	0	4	3
1407	Male	45	6.88	60	92	112	8.4	7	4	102	47.12	0	19	0	21.99	0	0	0	2	0	3	3
1408	Male	70	8.13	70	101	115	8.1	5	4		74.26	0	20	0	25.1	0	1	0	2	1	4	2
1409	Female	36	6.88	81	87	144	7.7	0	3		78.38	0	10	0	28	1	0	0	1	1	4	3
1410	Female	45	1.25	83	87	75	7.2	3	0	78	17.41	0	7	0	18.58	0	0	0	1	0	1	2
1411	Female	33	2.5	69	96	137	7.2	3	3		42.03	0	16	0	20.96	1	0	0	1	0	3	2
1412	Female	35	4.38	61	101	128	7.7	0	1	77	24.97	0	7	0	20.55	0	0	0	1	0	2	3
1413	Male	57	7.5	72	98	65	10.4	3	7	83	21.31	0	12	0	26.61	0	0	0	2	1	2	2
1414	Male	54	5.31	66	106	55	9.5	4	0	92	4.86	0	18	0	29.82	0	0	0	2	1	1	3
1415	Female	60	6.25	81	101	76	8.4	8	0	68	7.95	0		0	34.72	0	0	0	1	1	1	2
1416	Female	36	3.13	72	83	78	6.5	2	1	81	25.05	0	11	0	27.18	0	0	0	1	1	2	2
1417	Female	36	0.63	62	81	85	7.2	3	9	85	7.77	0	13	0	25.1	0	0	0	1	1	1	2
1418	Female	42	5.31	80	103	94	11.6	1	2		34.83	0	10	0	33.33	0	1	0	1	1	2	3
1419	Female	34	3.13	86	86	76	7.5	3	0	71	44.83	0	9	0	20.61	0	0	0	1	0	3	3
1420	Male	38	3.75	60	79	116	8.4	6	14	98	20.47	0	10	0	24.09	0	0	0	2	0	2	3
1421	Male	58	1.88	70	82	107	8.7	11	2	91	15.22	0	14	0	27.01	0	0	0	2	1	1
1422	Male	46	5	86	84	117	10.2	2	2		75.3	0	10	1	28.12	0	0	0	2	1	4	2
1423	Female	30	5.94	65	83	70	5.6	1	3		21.01	0	11	0	25.8	0	0	0	1	1	2	3
1424	Male	57	6.25	73	86	87	8	7	8	99	7.89	0	15	0	21.61	0	0	0	2	0	1	2
1425	Female	49	3.75	70	104	214	7.3	6	0		34.87	0	15	0	29.33	1	0	0	1	1	2	3
1426	Male	59	5.63	68	93	127	12	8	6		74.97	0	22	0	21.48	0	0	0	2	0	4	2
1427	Male	45	2.5	61	95	160	7.2	5	15		42.01	0	12	1	21.67	1	0	0	2	0	3	2
1428	Female	26	3.75	67	88	118	5.4	2	3		41.83	0	13	0	23.12	0	0	0	1	0	3	2
1429	Female	52	5.63	82	93	135	8.1	4	0		41.99	0	9	0	28.76	1	0	0	1	1	3	2
1430	Male	45	2.5	60	95	120	9.4	7	12		64.09	0	18	0	21.93	0	1	0	2	0	4	3
1431	Male	60	7.5	70	89	142	7.8	8	7		74.94	0	8	0	22.86	1	1	0	2	0	4	2
1432	Female	33	5	66	94	106	6.3	2	1	84	46.97	0	10	0	22.51	0	0	0	1	0	3	3
1433	Female	54	6.25	60	85	173	8.2	11	14		63.78	0	11	0	27.34	1	0	0	1	1	4	2
1434	Female	38	5.63	71	107	162	6.5	2	4	88	17.27	0	9	0	25.64	1	0	0	1	1	1	3
1435	Female	30	7.5	96	84	111	7.9	6	7		75.56	0	18	0	38.47	0	0	0	1	1	4	3
1436	Female	52	1.88	60	91	142	8.2	6	5	93	46.97	0	5	0	19.29	1	0	0	1	0	3	3
1437	Female	38	6.25	67	86	119	9	1	2	80	28.86	0	17	0	26.37	0	0	0	1	1	2	2
1438	Male	40	3.75	64	92	58	7.1	3	1	80	8.05	0	8	0	20.83	0	0	0	2	0	1	2
1439	Female	60	5.94	84	104	133	11.7	4	0	100	4.54	0	7	0	26.22	1	1	0	1	1	1	3
1440	Male	43	8.13	86	103	152	7.4	3	12	85	21.33	0	27	0	35.67	1	0	0	2	1	2	2
1441	Female	61	9.06	96	94	121	9.8				74.25	0	19	0	27.63	0	0	0	1	1	4	2
1442	Female	41	6.25	87	330	141.8	7.4	6	12	75	8.11	0	10	0	34.96	1	0	1	1	1	1
1443	Male	41	5.63	61	198	122	7.3	12	7	87	21.34	0	18	0	24.84	0	0	1	2	0	2	2
1444	Male	43	3.13	55	81	157	7.8	1	0	89	35.92	0	16	1	21.77	1	0	0	2	0	2	3
1445	Female	40	4.38	54	77	95	5.1	3	5		35.2	0	13	0	21.09	0	0	0	1	0	2	3
1446	Female	36	3.13	80	106	90	6.9	1	3		34.85	0	18	0	23.56	0	0	0	1	0	2	3
1447	Female	42	4.06	74	94	158	4.8	4	3	76	4.42	0	17	0	27.73	1	0	0	1	1	1	3
1448	Female	38	2.5	60	79	139	10.2	5	3	102	63.78	0	5	0	18.51	1	0	0	1	0	4	3
1449	Female	26	3.13	84	85	98	5.5	1	6		34.07	0	11	0	23.42	0	0	0	1	0	2	2
1450	Female	43	5.94	67	89	124	8.3	2	0	75	36	0	18	1	22.49	0	0	0	1	0	2	3
1451	Male	50	6.88	72	90	103	8.9	11	6	97	42.63	0	13	1	21.91	0	0	0	2	0	3	2
1452	Female	60	5.63	79	95	133	7.5	10	9		42.03	0	14	0	19.74	1	0	0	1	0	3	2
1453	Male	58	2.5	60	102	85	7.3	3	2		33.92	0	7	0	18.9	0	0	0	2	0	2	3
1454	Male	42	9.38	60	87	121	5.4	5	3		76.52	0	13	0	22.66	0	0	0	2	0	4	3
1455	Female	44	5.63	94	101	74	8.2	3	7		34.36	0	10	0	29.62	0	0	0	1	1	2	2
1456	Male	60	5.31	70	104	143	9.1	6	4	102	40.66	0	18	0	22.84	1	0	0	2	0	3	3
1457	Female	42	5.94	91	95	136	7.3	7	18	80	21.33	0	11	0	19.72	1	0	0	1	0	2	2
1458	Male	40	3.13	63	102	80	7.4	3	10	94	42.79	0	11	1	22.86	0	0	0	2	0	3	2
1459	Female	60	7.5	68	72	167	9.5	1	4		29.62	0	8	0	23.37	1	1	1	1	0	2	3
1460	Female	45	5.78	77	104	68	10.5	10	9	98	4.53	0	7	0	24.46	0	1	0	1	0	1
1461	Male	38	6.25	70	94	129	8.2	2	3		34.37	0	17	1	24.02	0	0	0	2	0	2	3
1462	Male	25	3.13	56	94	92	6.6	8	6		75.56	0	10	1	17.93	0	0	0	2	0	4	3
1463	Female	45	3.75	66	93	178	9.2	10	15	94	47.09	0	7	0	23.42	1	0	0	1	0	3	3
1464	Male	42	2.5	68	83	101	7.1	6	5		41.77	0	19	0	24.61	0	0	0	2	0	3	2
1465	Female	34	1.88	58	120	71	8.2	1	6		33.64	0	11	0	22.21	0	0	0	1	0	2	2
1466	Male	64	3.13	87	111	164	9.3	10	12		42.02	0	17	0	24.24	1	1	0	2	0	3	2
1467	Male	59	9.69	69	93	121	10.5	3	8	89	42.79	0	4	1	17.22	0	0	0	2	0	3	2
1468	Female	40	4.06	55	84	104	6.8	7	1	87	58.59	0	7	0	24.46	0	0	0	1	0	3	3
1469	Female	40	2.5	70	110	107	6.7	1	2		33.94	0	17	0	25	0	0	0	1	1	2	2
1470	Female	37	2.81	68	123	83	6.8	0	3		32.63	0	18	0	26.91	0	0	0	1	1	2	2
1471	Female	56	3.75	94	107	158	11.9	8	8	81	4.47	0	17	0	32.03	1	0	0	1	1	1	3
1472	Male	38	5.31	87	113	125	6.3	3	2	102	35.97	0	14	0	30.11	0	0	0	2	1	2	3
1473	Female	55	6.25	118	103	161	7.3	3	1		21.19	0	18	0	29.49	1	0	0	1	1	2	3
1474	Female	35	3.75	75	95	95	6.2	3	2		35.3	0	15	0	25.39	0	0	0	1	1	2	3
1475	Female	45	5.63	78	106	141	8	1	11		32.42	0	17	0	31.43	1	0	0	1	1	2	2
1476	Female	35	3.75	80	97	62	6.3	0	4		33.34	0	10	0	18.92	0	0	0	1	0	2	2
1477	Male	48	8.13	50	79	79	6.4	10	10	70	21.27	0	11	0	16.61	0	0	0	2	0	2	2
1478	Female	46	6.88	65	87	135	6.4	16	21		74.94	0	14	0	20.54	1	0	0	1	0	4	2
1479	Male	31	3.13	66	84	105	4.4	2	6	70	8.05	0	11	0	22.32	0	0	0	2	0	1	2
1480	Female	28	5	66	90	88	5.8	2	12	77	42.55	0	5	0	18.18	0	0	0	1	0	3	2
1481	Female	45	3.13	63	91	82	6.5	4	7	78	42.79	0	9	0	18.8	0	0	0	1	0	3	2
1482	Male	53	3.44	68	229	180	10.9	10	15	119	29.18	0	17	0	27.29	1	1	1	2	1	2	2
1483	Male	45	1.88	56	90	159	7.7	13	14		75.3	0	9	0	26.49	1	0	0	2	1	4	2
1484	Female	37	2.5	66	99	97	5.4	7	4		33.48	0	12	0	23.64	0	0	0	1	0	2	2
1485	Female	32	3.75	70	91	72	6.2	3	5		34.37	0	7	0	16.03	0	0	0	1	0	2	3
1486	Male	60	6.25	70	95	87	13	3	1		76.52	0	7	0	23.15	0	1	0	2	0	4	3
1487	Male	49	5.94	68	97	66	8.5	3	0	87	4.58	0	8	0	25.77	0	0	0	2	1	1
1488	Female	28	6.56	76	90	97	7	0	7	81	45.02	0	19	0	24.17	0	0	0	1	0	3	2
1489	Male	25	3.13	63	75	84	5.1	4	1	86	58.54	0	21	0	25.91	0	0	0	2	1	3	3
1490	Female	30	2.5	67	103	99	8.2	7	8	88	42.64	0	7	0	30	0	0	0	1	1	3	2
1491	Male	51	5.63	78	92	109	8	4	3		75.33	0	19	1	23.81	0	0	0	2	0	4	2
1492	Female	23	2.5	100	75	102	7.1	3	15		63.78	0	20	0	22.97	0	0	0	1	0	4	2
1493	Male	57	5.63	61	144	164	8.6			114	29.59	0	12	0	27.06	1	1	1	2	1	2	3
1494	Male	58	4.38	54	90	135	7.6	6	1		76.33	0	16	0	23.31	1	0	0	2	0	4	3
1495	Male	26	5	76	83	192	7	1	1	99	18.11	0	20	0	26.03	1	0	0	2	1	1	3
1496	Female	42		70	91	111	5.8	3	2		34.86	0	17	0	19.74	0	0	0	1	0	2	3
1497	Female	60	7.19	51	119	123	8.9	7	8	82	4.46	0	15	0	25.68	0	0	0	1	1	1	3
1498	Male	48	2.5	62	85	110	7.8	12	11		75.3	0	15	1	20.96	0	1	0	2	0	4	2
1499	Male	29	2.5	75	98	113	8.3	2	1		31.69	0	20	1	22.16	0	0	0	2	0	2	2
1500	Female	42	6.25	72	92	82	7.1	0	2	88	8.08	0		0	23.42	0	0	0	1	0	1	2
1501	Female	46	3.75	71	104	37	6.1	7	5		42.06	0	19	0	18.2	0	0	0	1	0	3	3
1502	Female	43	5.94	72	93	41	7	1	6		74.26	0	17	0	22.06	0	0	0	1	0	4	2
1503	Male	43	2.81	78	95	141	10.3	6	9	86	42.56	0	20	1	25.71	1	0	0	2	1	3	3
1504	Female	40	2.5	50	99	180	7.9			79	29.59	0	10	0	23.56	1	0	0	1	0	2	3
1505	Male	60	5	53	111	70	8.5	3	8		62.75	0	14	1	18.9	0	0	0	2	0	4	3
1506	Male	41	2.81	64	78	125	8.4	11	21	107	58.53	0	13	1	16.98	0	0	0	2	0	3	3
1507	Female	21	6.25	69	86	51	6.1	3	3	67	42.44	0	11	0	24.46	0	0	0	1	0	3	3
1508	Female	60	3.75	75	107	113	6.9	0	2		34.92	0	19	0	27.05	0	0	0	1	1	2	2
1509	Female	56	4.38	94	280	193	6.9	2	2		21.41	0	8	0	18.73	1	0	1	1	0	2	3
1510	Male	38	3.13	42	102	83	7	4	0		32.93	0	12	0	22.43	0	0	0	2	0	2	2
1511	Male	33	6.25	78	98	118	7.3	4	0		34.77	0	19	0	22.04	0	0	0	2	0	2	2
1512	Male	44	5	66	102	168	6.1	8	6	79	63.78	0	7	0	27.41	1	0	0	2	1	4	3
1513	Female	38	5.63	78	81	102	8.8	5	5	78	24.94	0	8	0	25.97	0	0	0	1	1	2	2
1514	Female	33	0.94	75	96	73	7.5	1	6		33.87	0	18	0	18.61	0	0	0	1	0	2	2
1515	Female	46	6.56	82	106	108	8.4	1	1		21.03	0	18	0	27.34	0	0	0	1	1	2	3
1516	Female	48	7.19	109	105	101	9.9	10	2	115	15.22	0	11	0	24.53	0	1	0	1	0	1
1517	Female	59	6.56	88	97	117	9.9	4	8		74.26	0	16	0	28.83	0	1	0	1	1	4	2
1518	Male	47	3.75	85	94	107	8.9	6	6		63.78	0	16	0	26.09	0	1	0	2	1	4	2
1519	Female	42	5.94	89	85	171	11.1	10	2	102	29.35	0	10	0	28.31	1	0	0	1	1	2	3
1520	Female	38	3.75	96	87	136	6.8	1	0		34.37	0	15	0	27.82	1	0	0	1	1	2	3
1521	Male	39	8.13	98	82	132	9	3	5	95	42.5	0	10	0	28.4	1	0	0	2	1	3	2
1522	Female	30	1.72	49	74	52	5.4	7	11	80	18.2	0	7	0	19.37	0	0	0	1	0	1	3
1523	Male	32	9.38	62	81	222	9	0	0		35.72	0	7	0	16.61	1	0	0	2	0	2	3
1524	Female	41	1.25	86	87	134	7.8	2	1		34.37	0	7	0	23.24	1	0	0	1	0	2	3
1525	Female	38	1.56	79	99	65	9.4	3	7	98	4.86	0	12	1	23.83	0	1	0	1	0	1	3
1526	Female	46	8.13	84	96	131	5.3	11	0		76.19	0	5	0	17.71	1	0	0	1	0	4	3
1527	Male	36	3.75	78	89	118	7.6	4	17		29.5	0	9	1	22.65	0	0	0	2	0	2	3
1528	Female	36	5	100	88	98	6.1	1	6		21.03	0	20	0	21.88	0	0	0	1	0	2	3
1529	Female	35	3.13	80	81	90	7.8	2	6	101	44.83	0	14	0	20.57	0	0	0	1	0	3	3
1530	Male	43	3.44	73	89	70	7.5	4	1	84	20.47	0	11	0	18.38	0	0	0	2	0	2	3
1531	Female	45	5.63	79	90	119	8.7	1	3	68	42.55	0	16	0	29.9	0	0	0	1	1	3	2
1532	Female	35	5	94	105	95	5.6	4	4		75.33	0	12	0	21.93	0	0	0	1	0	4	2
1533	Female	44	3.44	68	87	151	9.2	11	11	77	48.25	0	14	0	29.17	1	0	0	1	1	3	3
1534	Female	55	4.38	70	102	135	8.2	1	7		34.97	0	13	0	23.81	1	0	0	1	0	2	3
1535	Female	38	1.25	70	103	78	5.3	6	2		63.86	0	7	0	16.01	0	0	0	1	0	4	3
1536	Male	43	5.63	78	79	102	13	6	2	91	18.28	0	18	0	31.83	0	0	0	2	1	1	3
1537	Female	40	3.44	75	118	117	9	2	0		34.92	0	18	0	35.58	0	0	0	1	1	2	2
1538	Female	28	3.75	78	85	131	6.5	3	8	76	44.06	0	7	1	24.67	1	0	0	1	0	3	3
1539	Male	37	3.13	55	97	73	6.1	5	4	80	42.53	0	8	1	21.41	0	0	0	2	0	3	2
1540	Male	35	3.75	86	108	110	7.4	6	9	97	8.11	0	7	0	20.69	0	0	0	2	0	1	3
1541	Female	50	5	74	87	128	8	2	2		34.97	0	15	0	23.81	0	0	0	1	0	2	3
1542	Male	29	1.88	75	92	128	8.2	2	3		75.49	0	11	0	20.42	0	1	0	2	0	4	3
1543	Female	36	1.88	65	86	109	6.2	5	6	71	58.46	0	8	0	28.04	0	0	0	1	1	3	3
1544	Female	33	5.94	68	101	117	6.8	4	6		76.49	0	16	0	24.03	0	0	0	1	0	4	3
1545	Male	40	2.5	120	86	103	7.3	1	0		34.07	0	13	0	21.63	0	0	0	2	0	2	2
1546	Female	41	5.94	63	85	92	6.7	2	6	87	46.86	0	16	0	26.84	0	0	0	1	1	3	2
1547	Female	38	4.06	77	97	80	6.8	7	7	85	20.66	0	15	0	25.07	0	0	0	1	1	2	3
1548	Male	60	4.38	68	110	122	8.8	8	6		76.39	0	9	0	25.48	0	0	0	2	1	4	3
1549	Male	44	2.19	82	241	89	4.5	5	3	93	4.44	0	13	0	25.32	0	0	1	2	1	1	3
1550	Female	26	2.81	82	80	56	4.7	10	16	75	58.65	0	11	0	16.42	0	0	0	1	0	3	3
1551	Male	37	2.5	65	83	73	7.5	6	14	98	58.54	0	7	1	23.15	0	0	0	2	0	3	3
1552	Male	54	5.63	77	99	126	11.3	4	0		21.07	0	19	0	26.4	0	0	0	2	1	2	3
1553	Female	56	6.25	69	107	73	6.2	10	19		63.46	0	9	0	25.71	0	0	0	1	1	4	3
1554	Female	45	2.81	75	88	149	8.5	5	11	83	4.47	0	9	0	25.97	1	0	0	1	1	1	3
1555	Male	27	4.69	63	111	107	8.4	4	2		62.81	0	8	1	20.7	0	0	0	2	0	4	3
1556	Female	27	3.13	52	94	108	9.1				32.76	0	8	0	20.93	0	0	0	1	0	2	2
1557	Female	39	2.5	100	94	94	6.5	1	2		34.37	0	20	0	18.97	0	0	0	1	0	2	3
1558	Female	45	1.88	90	101	176	8.4	1	3		34.37	0	14	0	29.62	1	0	0	1	1	2	3
1559	Female	50	7.5	72	95	109	7.6	3	0	97	18.2	0	14	0	21.17	0	0	0	1	0	1	3
1560	Female	57	6.25	80	86	100	5.9				21.38	0	18	0	20.64	0	0	0	1	0	2	3
1561	Female	23	6.88	70	71	92	6	3	5	72	21.58	0	10	0	17.71	0	0	0	1	0	2	2
1562	Female	36	5	84	106	77	7.1	0	6		34.44	0	20	0	28.52	0	0	0	1	1	2	2
1563	Male	55	6.25	73	94	110	8.3	7	17	127	36.1	0	5	0	25.71	0	1	0	2	1	2	3
1564	Female	23	6.09	81	95	102	6.9	1	0	69	4.54	0	9	0	18.37	0	0	0	1	0	1	3
1565	Female	38	3.75	75	96	85	7.2	1	0		33.03	0	8	0	20.44	0	0	0	1	0	2	2
1566	Female	52	6.88	72	92	114	7.3	10	19	91	4.48	0	17	0	20.64	0	0	0	1	0	1	3
1567	Female	45	5.31	72	88	109	8.5	7	21	118	7.85	0	9	0	31.22	0	0	0	1	1	1	2
1568	Female	39	5.31	87	94	117	11.1	1	1	119	29.54	0	15	0	22.03	0	1	0	1	0	2	3
1569	Female	40	3.75	73	99	140	7.1	4	6	93	17.26	0	15	0	25.39	1	0	0	1	1	1	3
1570	Male	38	5.63	75	88	135	8.9	8	4	106	40.9	0	17	1	28.58	1	1	0	2	1	3	3
1571	Female	40	3.75	81	92	66	8.2	7	7	78	58.63	0	18	0	26.4	0	0	0	1	1	3	3
1572	Male	61	5.63	40	86	101	4.1	3	7		63.8	0	10	0	15.7	0	0	0	2	0	4	3
1573	Female	68	7.5	86	117	123	10.1	4	16	104	4.52	0	6	0	24.26	0	1	1	1	0	1
1574	Female	36	3.44	100	94	133	6	1	1		34.37	0	11	0	26.4	1	0	0	1	1	2	3
1575	Female	30	4.38	72	96	50	6.2	5	17	70	42.56	0	10	0	28.88	0	0	1	1	1	3	3
1576	Male	46	2.5	69	92	85	9	11	16	105	29.56	0	10	0	20.69	0	1	0	2	0	2	3
1577	Male	51	4.06	93	115	81	12.5	5	4	118	42.55	0	10	0	24.91	0	1	0	2	0	3	2
1578	Male	43	4.69	57	82	105	5.3	2	2	96	21.33	0	21	0	25.72	0	0	0	2	1	2	2
1579	Female	38	6.25	100	91	71	7.6	3	1		34.48	0	9	0	23.42	0	0	0	1	0	2	2
1580	Male	61	3.44	66	117	103	8.7	2	2	106	47.09	0	17	0	33.3	0	0	1	2	1	3	3
1581	Male	65	7.5	56	60	62	6.5	4	4		34.36	0	12	1	13.96	0	0	0	2	0	2	3
1582	Male	42	2.5	51	113	54	6.4	6	15	89	63.79	0	8	0	16.9	0	0	0	2	0	4	3
1583	Female	50	4.53	58	84	117	7.9	10	4	71	11.17	0	11	0	24.89	0	0	0	1	0	1
1584	Male	59	1.88	53	89	71	7.6	6	1	89	63.85	0	18	0	16.82	0	0	0	2	0	4	3
1585	Female	28	5.31	85	91	118	8.7	6	6		64.18	0	9	0	24.32	0	1	0	1	0	4	3
1586	Female	38	2.5	70	86	128	7.2	4	5		33.85	0	15	0	19.98	0	0	0	1	0	2	3
1587	Female	48	4.38	81	156	100	8.7	4	1		21.17	0	15	0	21.88	0	1	1	1	0	2	2
1588	Female	34	5.63	74	98	99	7.2	2	4	83	45.02	0	16	0	21.36	0	0	0	1	0	3	2
1589	Male	36	1.88	56	79	75	7.2	2	8	101	42.53	0	13	1	22.68	0	0	0	2	0	3	2
1590	Female	42	4.38	81	86	116	8.1	2	0	82	18.93	0	7	0	22.21	0	0	0	1	0	1	3
1591	Female	35	5.94	67	86	83	7.3	6	11		63.81	0	13	0	27.39	0	0	0	1	1	4	2
1592	Male	54	5.63	82	126	186	6.5	3	3	102	29.03	0	19	0	28.04	1	0	1	2	1	2	2
1593	Female	44	5.31	100	101	112	8.2	3	6		34.37	0	18	0	33.77	0	0	0	1	1	2	3
1594	Male	56	3.75	79	111	106	7.5	5	1	77	8.15	0	8	0	22.04	0	0	0	2	0	1	3
1595	Female	39	5.94	70	93	119	6.6	3	12	78	8.11	0	16	0	27.77	0	0	0	1	1	1	3
1596	Male	53	6.88	64	86	122	10	3	1		34.29	0	19	0	23.73	0	0	0	2	0	2	2
1597	Male	45	2.5	59	88	111	5.6	5	3	81	58.46	0	10	1	18.81	0	0	0	2	0	3	3
1598	Female	41	6.25	85	89	85	11.9	3	2	85	8.14	0	14	0	32.02	0	0	0	1	1	1	3
1599	Male	62	3.75	62	119	135	6	5	5		76.19	0	15	0	25.78	1	1	0	2	1	4	3
1600	Male	53	3.75	64	126	106	8.6	1	2		32.98	0	27	1	20.34	0	0	1	2	0	2	2
1601	Female	60	4.38	82	115	98	8.3	4	9		63.85	0	7	0	22.21	0	0	0	1	0	4	3
1602	Male	50	1.56	80	86	116	9.6	4	30	115	8.11	0	14	1	28.73	0	0	0	2	1	1	3
1603	Female	63	7.5	75	80	106	8.5	4	7	82	11.44	0	20	0	22.83	0	0	0	1	0	1	3
1604	Female	42	5.63	64	101	84	8.9	1	2		31.76	0	17	0	25.15	0	0	0	1	1	2	2
1605	Female	45	7.5	87	82	115	10	3	1	107	63.85	0	10	0	29.05	0	0	0	1	1	4	3
1606	Female	42	7.5	79	86	108	6.8	7	6	83	46.23	0	9	0	27.48	0	0	0	1	1	3	3
1607	Female	35	3.44	71	89	114	5.9	1	11	71	42.56	0	11	0	18.31	0	0	0	1	0	3	3
1608	Female	45	3.13	80	133	155	6.7	5	0		21.28	0	17	0	26.06	1	0	1	1	1	2	3
1609	Female	44	6.41	73	102	144	6	10	15	99	4.67	0	14	0	26.52	1	0	0	1	1	1	3
1610	Female	27	1.88	70	90	97	5.5	6	2	78	58.45	0	10	0	20.17	0	0	0	1	0	3	3
1611	Female	51	4.84	64	172	116	7.2	0	0		33.68	0	18	0	23.42	0	0	1	1	0	2	2
1612	Female	47	5.31	74	86	151	6.6	3	3	90	42.44	0	13	0	21.93	1	0	0	1	0	3	3
1613	Male	43	4.38	84	92	171	7.8	1	3		34.37	0	19	0	22.23	1	0	0	2	0	2	3
1614	Female	50	5	80	101	96	6.9	4	0		21.13	0	16	0	29.17	0	0	0	1	1	2	3
1615	Female	24	5.31	89	94	28	6.9	0	10	76	44.83	0	11	0	19.34	0	0	1	1	0	3	3
1616	Male	44	5	84	93	122	7.2	5	5	80	58.55	0	13	0	21.87	0	0	0	2	0	3	3
1617	Female	33	6.88	100	95	155	8	1	5		34.15	0	9	0	33.31	1	0	0	1	1	2	3
1618	Male	28	2.19	84	92	93	6	1	4		35.03	0	15	0	16.53	0	0	0	2	0	2	3
1619	Female	55	7.19	85	85	95	6.8	1	4	86	19.39	0	9	0	17.35	0	0	0	1	0	1	3
1620	Male	29	7.19	98	95	140	8.5	1	3		35.08	0	12	0	19.72	1	1	0	2	0	2	3
1621	Male	39	1.88	60	98	115	6.6	3	9		63.89	0	16	1	23.44	0	0	0	2	0	4	3
1622	Female	54	3.13	87	95	162	9.5	10	18	86	42.79	0	8	0	27.34	1	0	0	1	1	3	2
1623	Female	43	5.31	61	87	112	5.9	2	1	72	29.75	0	16	0	20.5	0	0	0	1	0	2	3
1624	Female	36	4.69	99	93	159	8.6	4	9	96	29.75	0	10	0	28.95	1	0	0	1	1	2	3
1625	Female	28	4.06	106	82	112	7.1	2	8		76.33	0	9	0	22.6	0	0	0	1	0	4	3
1626	Female	32	5.78	75	100	125	7.4	5	3	76	4.68	0	9	0	27.19	0	0	0	1	1	1	3
1627	Male	35	1.88	70	90	140	7	2	6		34.56	0	13	0	26.42	1	0	0	2	1	2	3
1628	Male	57	2.5	80	86	106	10.8	5	2		34.86	0	15	0	22.04	0	1	0	2	0	2	3
1629	Male	31	1.25	54	97	90	4.6	2	6		63.87	0	16	1	16.38	0	0	0	2	0	4	3
1630	Male	64	7.5	73	105	94	9.3	9	4	96	63.85	0	20	0	21.16	0	0	0	2	0	4	3
1631	Male	54	3.13	75	204	38	9.6	8	2	106	63.82	0	13	1	21.19	0	1	1	2	0	4	3
1632	Female	44	3.75	100	147	106	8.6	2	4		33.31	0	14	0	34.15	0	0	1	1	1	2	2
1633	Male	40	1.56	54	90	113	8.2	2	10	94	46.33	0	17	0	19.92	0	0	0	2	0	3	3
1634	Female	41	3.13	67	79	187	7.4	2	4	90	35.59	0	11	0	21.79	1	0	0	1	0	2	2
1635	Female	47	5.63	63	79	118	7.5	2	20	98	15.83	0	12	0	23.14	0	0	0	1	0	1	2
1636	Female	26	4.69	90	90	96	7	4	3	88	47.1	0	13	0	22.48	0	0	0	1	0	3	3
1637	Female	27	2.5	80	99	97	5	4	1		32.87	0	14	0	20.83	0	0	1	1	0	2	2
1638	Male	34	1.88	86	91	86	7.5	6	1	88	7.71	0	19	0	22.76	0	0	0	2	0	1	2
1639	Female	41	2.5	82	88	125	9.3	6	1		75.3	0	23	0	29.67	0	0	0	1	1	4	2
1640	Female	45	5.63	58	84	107	7.8	3	14	85	18.1	0	6	0	23.24	0	0	0	1	0	1	3
1641	Male	36	4.38	63	94	77	5.3	3	5		64.22	0	22	0	22.04	0	0	0	2	0	4	3
1642	Female	26	5.63	94	87	78	6	3	3	75	24.34	0	11	0	18.31	0	0	0	1	0	2	2
1643	Female	35	5.94	90	97	89	6.4	0	0		21.01	0	11	0	27.63	0	0	0	1	1	2	3
1644	Female	31	7.5	92	111	90	9.5	2	4		35.72	0	12	0	30.83	0	1	0	1	1	2	3
1645	Male	43	4.38	88	91	92	6.8	6	5		74.56	0	24	0	26.33	0	0	0	2	1	4	2
1646	Female	38	5.94	88	94	121	6.4	7	9	76	11.17	0	8	0	34.63	0	0	0	1	1	1
1647	Female	30	0.94	64	97	92	5.2	2	10		33.91	0	11	0	20.61	0	0	0	1	0	2	2
1648	Male	26	2.5	74	99	103	7.9	3	3		33.31	0	11	0	19.2	0	0	0	2	0	2	2
1649	Female	55	6.25	78	78	98	7.1	4	8		64.23	0	15	0	23.31	0	0	0	1	0	4	3
1650	Female	55	1.88	78	84	125	4.6	6	4	78	58.44	0	5	0	20.08	0	0	0	1	0	3	3
1651	Male	36	7.19	57	89	40	5.7	7	18		63.46	0	23	0	21.97	0	0	0	2	0	4	3
1652	Female	40	6.25	69	85	108.8	8	5	5	85	11.55	0	11	0	22.64	0	0	0	1	0	1	3
1653	Male	42	4.38	106	107	119	8.5	2	1		33.31	0	15	0	28.38	0	1	0	2	1	2	2
1654	Female	45	6.25	111	96	149	8.9	4	15	93	21.2	0	14	0	26.44	1	0	0	1	1	2	2
1655	Female	40	7.03	72	91	123	7	7	16	86	4.54	0	17	0	31.23	0	0	0	1	1	1	3
1656	Female	36	1.88	86	126	153	6.8	3	3		33.35	0	12	0	31.93	1	0	1	1	1	2	2
1657	Female	26	5.31	95	88	112	5.6	2	9	74	29.43	0		0	22.37	0	0	0	1	0	2	2
1658	Male	39	2.5	66	88	113	7.7	5	6	82	47.11	0	15	1	19.94	0	0	0	2	0	3	3
1659	Male	57	3.75	50	103	102	7.1	6	7		76.49	0	10	1	19.33	0	0	0	2	0	4	3
1660	Female	38	1.88	72	77	206	6.5	11	18		76.4	0	7	0	22.97	1	0	0	1	0	4	3
1661	Female	45	1.88	68	95	125	6.4	9	5		58.54	0	7	0	33.28	0	0	0	1	1	3	3
1662	Male	50	7.5	78	88	150	7.1	6	7		63.81	0	19	1	28.2	1	0	1	2	1	4	2
1663	Female	41	0.31	61	100	113	6.3	3	4	83	28.97	0	19	0	22.14	0	0	0	1	0	2	2
1664	Female	65	7.5	78	102	190	10	4	5	90	40.9	0	8	0	25.45	1	0	0	1	1	3	3
1665	Male	30	3.75	60	92	71	6.4	4	10	93	35.92	0	13	0	24.93	0	0	0	2	0	2	3
1666	Male	26	1.88	75	89	70	6	3	15	97	29.54	0	15	1	18.83	0	0	0	2	0	2	3
1667	Male	45	3.75	91	92	129	7.8	5	1		64.09	0	8	0	27.29	0	1	0	2	1	4	3
1668	Female	26	6.56	84	109	80	5.8	1	0		33.39	0	17	0	26.84	0	0	0	1	1	2	2
1669	Male	37	3.75	75	118	145	9.4	3	6		41.9	0	15	1	29.41	1	0	1	2	1	3	2
1670	Male	40	4.69	55	105	89	8.1	7	6	79	19.21	0	12	0	22.48	0	0	0	2	0	1	3
1671	Female	45	3.13	86	86	76	8.7	5	3		76.19	0	9	0	25.67	0	0	0	1	1	4	3
1672	Female	29	6.25	78	86	84	8.1	6	3	77	7.77	0	9	0	24.53	0	0	0	1	0	1	2
1673	Female	29	5	86	127	118	8.5	1	4		76.27	0	11	0	31.96	0	0	1	1	1	4	3
1674	Female	32	3.75	90	89	109	4.2	2	5		35.22	0	7	0	21.64	0	0	0	1	0	2	3
1675	Female	49	2.5	58	89	95	12.1	1	5	77	18.9	0	5	0	25.88	0	0	0	1	1	1	3
1676	Male	42	7.81	73	111	113	9.4	4	9	98	40.99	0	21	1	24	0	0	0	2	0	3	3
1677	Female	45	4.38	78	91	102	6				34.53	0	11	0	19.82	0	0	0	1	0	2	2
1678	Male	63	5.63	59	91	128	9	1	3	88	25.17	0	19	0	27.74	0	0	0	2	1	2	2
1679	Female	43	4.06	84	83	138	7.6	2	7	75	21.08	0	9	0	29.43	1	0	0	1	1	2	2
1680	Female	22	4.06	84	86	146	6.2	4	0	81	4.67	0	16	0	18.86	1	0	0	1	0	1	3
1681	Female	43	3.44	90	152	168	8	0	2		35.17	0	21	0	31.58	1	0	1	1	1	2	3
1682	Male	31	8.44	95	203	125	7.7	6	14	101	15.83	0	17	0	24.54	0	1	1	2	0	1	2
1683	Male	60	8.13	60	91	129	9.2	11	20	117	63.85	0	7	1	17.16	0	1	0	2	0	4	3
1684	Female	45	1.88	100	85	98	6.2	3	7	85	42.5	0	8	0	21.21	0	0	0	1	0	3	2
1685	Female	46	6.56	76	81	122	7.7	10	15	95	4.24	0	8	0	28	0	1	0	1	1	1	3
1686	Female	38	5.31	88	89	104	6.8	1	3		34.37	0	8	0	22.94	0	0	0	1	0	2	3
1687	Male	59	4.06	61	87	100	5.7	10	14	95	42.79	0	14	0	25.46	0	0	0	2	1	3	2
1688	Female	41	5.94	84	87	99	5.9	1	1		34.81	0	19	0	21.79	0	0	0	1	0	2	2
1689	Male	56	2.81	94	173	113	8.2	5	9	94	20.53	0	9	0	21.99	0	1	1	2	0	2	3
1690	Female	48	7.5	74	83	148	8	5	2	89	36	0	13	0	22.03	1	0	0	1	0	2	3
1691	Female	27	1.56	66	88	70	5.2	7	6		63.94	0	7	0	20.81	0	0	0	1	0	4	3
1692	Female	26	7.81	67	81	79	6.1	11	17	68	4.04	0	7	0	19.3	0	0	0	1	0	1
1693	Male	43	5.47	73	83	108	6.2	5	1	77	25.02	0	14	0	21.09	0	0	0	2	0	2	2
1694	Female	38	5	94	94	88	7.7	6	14	93	19.39	0	10	0	16.67	0	0	0	1	0	1	3
1695	Female	39	4.38	62	82	151	8.6	10	7	70	17.27	0	10	0	16.65	1	0	0	1	0	1	3
1696	Female	42	4.69	84	103	162	6.2	3	5		32.7	0	13	0	23.11	1	0	0	1	0	2	2
1697	Female	38	3.13	99	117	159	11	3	7	93	41.77	0	14	0	30.13	1	1	0	1	1	3	3
1698	Male	26	2.5	46	78	47	6.1	3	21	84	44.83	0	9	0	18.59	0	0	0	2	0	3	3
1699	Female	25	4.38	90	76	67	4.6	0	5		35.21	0	10	0	15.79	0	0	0	1	0	2	2
1700	Female	32	3.75	90	96	144	8	4	6		63.89	0	16	0	20.2	1	1	0	1	0	4	3
1701	Male	60	7.5	62	98	105	12.9	4	4	102	36.1	0	6	1	15.43	0	0	0	2	0	2	3
1702	Female	40	1.88	100	126	143	6.1	10	27	92	42.53	0	9	0	21.75	1	0	1	1	0	3	2
1703	Male	42	6.88	81	86	119	7.4	5	12	74	21.27	0	17	0	23.67	0	0	0	2	0	2	2
1704	Male	39	3.75	76	97	86	6.8	4	1		32.9	0	16	0	20.28	0	0	0	2	0	2	2
1705	Male	42	4.06	50	79	88	6.8	4	3		62.64	0	8	1	17.69	0	0	0	2	0	4	3
1706	Male	55	6.25	88	104	68	8.6	4	7	82	11.44	0	22	0	30.47	0	0	0	2	1	1	3
1707	Female	31	1.56	90	89	109	6.4	0	0		35.57	0	11	0	29.05	0	0	0	1	1	2	3
1708	Male	40	1.88	86	99	96	7	0	1		33.69	0	14	0	23.88	0	0	0	2	0	2	2
1709	Female	45	4.38	80	86	41	8.4	3	1	74	20.69	0	9	0	27.39	0	0	0	1	1	2	3
1710	Female	62	5.63	83	106	134	9.5	1	4		29.5	0	8	0	25.8	1	0	0	1	1	2	3
1711	Female	43	5.31	62	99	132	5.1	3	4		64.18	0	18	0	25.89	1	0	0	1	1	4	3
1712	Female	45	3.75	84	95	93	7	3	3		34.37	0	15	0	20.34	0	0	0	1	0	2	3
1713	Male	46	1.88	64	102	75	7.7	5	2	82	42.55	0	10	0	18.52	0	0	0	2	0	3	2
1714	Female	40	7.81	50	99	122	8.7	6	4	99	4.35	0	9	1	20.96	0	1	0	1	0	1	3
1715	Female	52	6.25	60	103	37	7.4	10	9		63.46	0	17	0	27.55	0	0	0	1	1	4	3
1716	Female	28	6.25	70	83	132	5.5			78	29.61	0	10	1	23.01	1	0	0	1	0	2	3
1717	Male	34	5	80	103	113	7	1	3		35.2	0	15	0	21.95	0	0	0	2	0	2	3
1718	Female	23	5	72	82	59	4.9	2	6		76.42	0	10	0	14.68	0	0	0	1	0	4	3
1719	Male	36	1.88	55	95	103	5.7	10	19		63.85	0	12	0	25.14	0	0	0	2	1	4	3
1720	Female	44	6.56	72	110	159	6.1	0	3		33.71	0	19	0	29.52	1	0	0	1	1	2	2
1721	Male	55	1.56	50	85	88	7.5	7	4	95	44.06	0	13	1	20.62	0	0	0	2	0	3	3
1722	Female	24	5.63	86	86	121	5.9	1	14	74	8.05	0	15	0	22.72	0	0	0	1	0	1	2
1723	Male	52	7.81	69	78	66	12.9	10	16	85	35.87	0	10	0	19.71	0	0	0	2	0	2	3
1724	Female	38	3.75	80	91	110	7.3	1	10		34.37	0	13	0	29.97	0	0	0	1	1	2	3
1725	Female	39	3.75	66	102	121	6.5	2	7		33.09	0	11	0	29.73	0	0	0	1	1	2	2
1726	Female	45	6.25	64	91	98	9			111	29.61	0	8	0	24.8	0	0	0	1	0	2	3
1727	Female	45	6.25	65	96	87	8	4	7		64.23	0	15	0	26.02	0	0	0	1	1	4	3
1728	Female	35	3.13	74	94	73	5.2	4	3		41.7	0	19	0	27.01	0	0	0	1	1	3	2
1729	Male	38	1.88	66	90	110	5.1	2	2		32.84	0	13	0	20.18	0	0	0	2	0	2	2
1730	Male	36	6.25	61	87	135	6	3	8		64.28	0	21	0	21.08	1	0	0	2	0	4	3
1731	Female	34	6.56	85	101	62	6.1	6	3		63.86	0	17	0	26.64	0	0	0	1	1	4	3
1732	Female	34	1.88	88	139	117	7.3				34.37	0	9	0	28.62	0	0	1	1	1	2	3
1733	Female	34	1.56	46	90	102	5.8	3	1		63.92	0	13	0	20.81	0	0	0	1	0	4	3
1734	Female	60	6.25	86	116	103	9.4	1	5		35.38	0	7	0	44.06	0	0	0	1	1	2	3
1735	Male	57	6.56	75	130	131	9.9	7	9	90	4.7	0	15	1	28.16	1	0	1	2	1	1	3
1736	Male	39	5	76	108	145	6.3	3	0		32.75	0	18	1	25.85	1	0	0	2	1	2	2
1737	Male	45	2.81	75	95	101	7.9	3	7	91	42.59	0	16	0	24.01	0	0	0	2	0	3	3
1738	Female	36	5	64	95	94	5.3	4	7	71	45.02	0	8	0	16.2	0	0	0	1	0	3	2
1739	Female	32	3.75	78	84	105	8.8			85	29.61	0	13	0	31.61	0	0	0	1	1	2	3
1740	Female	38	4.38	68	103	149	7.2	1	0		33.27	0	18	0	19.82	1	0	0	1	0	2	2
1741	Male	39	2.19	71	136	160	9.4	4	7	87	11.55	0	15	1	30.1	1	0	1	2	1	1	3
1742	Male	35	7.5	69	95	103	9.4	6	5	93	8.17	0	11	0	21.8	0	0	0	2	0	1	3
1743	Female	33	1.25	66	83	103	7.7	7	6		76.19	0	9	0	29	0	0	0	1	1	4	3
1744	Male	60	8.75	60	101	86	10	1	1		35.2	0	10	1	16.8	0	0	0	2	0	2	3
1745	Female	48	5.63	75	87	177	7.3	5	7		33.93	0	6	0	26.22	1	0	0	1	1	2	3
1746	Male	54	4.38	83	92	117	9.9	3	1	125	17.27	0	19	0	22.5	0	1	0	2	0	1	3
1747	Female	30	5.63	91	86	120	8.1	1	6	81	42.55	0	8	0	23.19	0	0	0	1	0	3	2
1748	Female	41	5.63	80	91	88	7.2	5	13	86	11.17	0	19	0	30.41	0	1	0	1	1	1
1749	Female	48	8.13	64	101	106	11.4	1	8		33.27	0	10	0	35.84	0	0	0	1	1	2	2
1750	Female	31	3.13	77	101	121	8.5	3	1		42.04	0	19	0	31.96	0	0	0	1	1	3	3
1751	Female	40	2.81	68	117	133	7.8	2	1	89	7.67	0	14	0	27.77	1	0	1	1	1	1	3
1752	Female	39	5.31	85	93	139	7.1	4	2	87	8	0	19	0	26.64	1	0	0	1	1	1	2
1753	Male	47	3.13	57	76	128	4.5	5	10		63.94	0	17	0	21.22	0	0	0	2	0	4	3
1754	Female	45	5	72	96	156	8.9	3	16	79	36.1	0	13	0	28.13	1	0	0	1	1	2	3
1755	Male	33	6.56	77	88	80	6.7	2	1	67	15.81	0	14	0	17.63	0	0	0	2	0	1	2
1756	Male	42	7.5	60	76	148	6.7	4	6	86	15.87	0	9	0	22.31	1	0	0	2	0	1	2
1757	Female	31	6.25	89	79	139	8.9	5	23	84	48.25	0	10	0	31.25	1	0	0	1	1	3	3
1758	Male	44	5	60	172	123	7.1	3	1		35.51	0	17	0	29.38	0	0	1	2	1	2	3
1759	Female	42	6.25	84	85	151	8.7	1	3		64.06	0	15	0	37.02	1	0	0	1	1	4	3
1760	Male	48	3.13	100	89	76	11.2	2	1		34.57	0	24	0	26.42	0	0	0	2	1	2	2
1761	Female	25	3.13	63	87	67	6.5	5	3	66	46.99	0	10	0	18.05	0	0	0	1	0	3	3
1762	Male	27	3.75	87	78	75	4.5	4	5	79	4.67	0	9	0	20.32	0	0	0	2	0	1	3
1763	Male	45	6.88	68	120	136	9	3	9	105	29.33	0	13	1	24.45	1	1	0	2	0	2	3
1764	Female	37	6.88	89	85	89	6.3	8	17	83	58.46	0	13	0	19.4	0	0	0	1	0	3	3
1765	Male	48	3.75	57	180	139	6.8	4	2		21.02	0	20	0	20.48	1	0	1	2	0	2	3
1766	Female	44	4.69	114	93	128	6.5	13	30		64.03	0	13	0	22.07	0	0	0	1	0	4	3
1767	Female	35	2.5	63	75	73	7	4	12	81	42.79	0	8	0	20.72	0	0	0	1	0	3	2
1768	Male	36	2.5	81	83	130	7.3	2	2	89	29.65	0	8	1	19.96	1	0	0	2	0	2	3
1769	Female	25	3.75	90	83	33	6	3	3		75.3	0	9	0	17.91	0	0	0	1	0	4	2
1770	Female	20	3.13	84	92	95	6.5	0	0		34.37	0	5	0	15.42	0	0	0	1	0	2	3
1771	Female	24	5	70	82	94	6.3	3	8		76.21	0	12	0	30.43	0	0	0	1	1	4	3
1772	Female	44	5.31	66	91	129	6.5	4	5	83	46.22	0	17	0	24.03	0	0	0	1	0	3	3
1773	Female	48	4.69	88	95	176	5.8	2	15		8.02	0	8	0	21.22	1	0	0	1	0	1	2
1774	Female	58	4.38	65	92	95	9.3	6	13	94	42.43	0	13	0	20.78	0	0	0	1	0	3	3
1775	Male	41	7.5	66	97	131	7.5	4	2		76.49	0	12	1	21.5	1	0	0	2	0	4	3
1776	Male	48	7.19	69	94	142	8.2	3	2	96	24.97	0	10	1	24.98	1	0	0	2	0	2	3
1777	Male	49	8.75	65	86	78	6.8	4	3	89	58.46	0	8	0	27.89	0	0	0	2	1	3	3
1778	Female	49	6.56	76	104	137	9.2	7	1	96	29.75	0	17	0	23.37	1	0	0	1	0	2	3
1779	Female	50	4.69	71	92	131	7.2	11	3	95	8.11	0	9	0	22.52	1	0	0	1	0	1	3
1780	Male	40	5.94	51	88	112	6.1	8	6	83	47.11	0	7	0	20.45	0	0	0	2	0	3	3
1781	Male	41	5.63	82	87	132	9	11	32	93	21.26	0	10	0	21.34	1	1	0	2	0	2	2
1782	Female	45	5	80	91	114	10.8	7	14	121	58.56	0	14	0	19.63	0	1	0	1	0	3	3
1783	Male	49	6.88	83	88	186	9.8	6	10	103	48.25	0	19	1	24.38	1	0	0	2	0	3	3
1784	Female	31	3.13	80	95	96	5.8	3	2		21.41	0	16	0	20.57	0	0	0	1	0	2	3
1785	Female	37	4.69	66	99	75	7.9	4	0	83	48.25	0	6	0	29.78	0	0	0	1	1	3	3
1786	Male	27	1.88	55	96	75	7.3	0	2		35.72	0	11	1	17.24	0	0	0	2	0	2	3
1787	Female	29	0.63	58	76	110	10.4	3	6		76.19	0	23	0	24.39	0	0	0	1	0	4	3
1788	Female	32	1.88	71	80	81	5.4	7	6	81	58.44	0	9	0	19.56	0	0	0	1	0	3	3
1789	Female	36	4.69	60	87	141	5.6	1	2		64.06	0	16	0	26.84	1	0	0	1	1	4	3
1790	Male	53	1.56	76	114	165	10.6	6	1	95	4.28	0	17	0	28.36	1	1	0	2	1	1	3
1791	Male	30	3.75	78	93	138	6.3	6	6		76.39	0	14	0	18.66	1	0	0	2	0	4	3
1792	Male	51	8.75	60	96	105	7.2	0	4		35.28	0	12	0	24.8	0	0	0	2	0	2	3
1793	Female	35	5.63	84	92	100	5.3	2	2		34.37	0	11	0	27.63	0	0	0	1	1	2	3
1794	Male	45	3.13	70	102	74	5.1	5	1		41.9	0	20	0	24	0	0	0	2	0	3	2
1795	Female	38	6.88	72	105	96	6	0	7		33.69	0	13	0	25.2	0	0	0	1	1	2	2
1796	Male	30	1.88	60	97	123	7.3	0	2		32.75	0	15	1	28.44	0	0	0	2	1	2	2
1797	Female	38	6.88	84	87	153	8	0	14	97	21.08	0	13	0	25.24	1	0	0	1	1	2	2
1798	Female	40	5	75	92	122	8.3	5	0	91	15.83	0	16	0	18.97	0	1	0	1	0	1	2
1799	Male	43	3.96	69	79	68	7	3	7	85	29.54	0	11	1	22.55	0	0	0	2	0	2	3
1800	Female	35	1.88	80	83	99	6.1	2	3		75.3	0	11	0	26.22	0	0	0	1	1	4	2
1801	Male	38	5	64	86	141	11.7	5	5		74.56	0	21	1	30	1	0	0	2	1	4	2
1802	Female	35	5	90	101	99	6.9	2	9		32.9	0	15	0	22.64	0	0	0	1	0	2	2
1803	Female	34	2.5	54	87	105	4.6	6	19	67	47.12	0	13	0	17.63	0	0	0	1	0	3	3
1804	Male	49	7.5	68	240	78	10.4	11	6	91	58.45	0	13	1	23.94	0	0	1	2	0	3	3
1805	Female	44	6.25	70	85	95	6.1	7	18	76	7.75	0	9	0	22.22	0	0	0	1	0	1	2
1806	Male	41	6.25	86	99	111	8.2	4	1	88	15.63	0	19	0	28.58	0	0	0	2	1	1	2
1807	Male	40	1.88	70	86	104	6.9				34.37	0	8	0	18.52	0	0	0	2	0	2	3
1808	Female	60	8.13	79	104	85	7.6	5	2		63.8	0	6	0	18.02	0	0	0	1	0	4	3
1809	Female	37	4.38	95	88	111	7.2	3	12	92	46.86	0	10	0	23.92	0	0	0	1	0	3	2
1810	Female	30	4.69	78	104	97	7.5	0	1		34.86	0	11	0	26.3	0	0	0	1	1	2	3
1811	Female	42	6.88	69	90	103	9	2	6	81	44.12	0	11	0	30.26	0	0	0	1	1	3	2
1812	Male	25	3.13	72	95	163	4.5	2	3		35.3	0	20	0	24.15	1	0	0	2	0	2	3
1813	Female	28	1.88	77	83	67	5.8	12	7	89	63.82	0	9	0	21.36	0	0	0	1	0	4	3
1814	Female	49	5.63	68	90	105	6.8	8	1	87	58.55	0	14	0	18.97	0	0	0	1	0	3	3
1815	Female	24	1.56	86	101	106	7.6	2	1		34.37	0	10	0	33.78	0	0	0	1	1	2	3
1816	Male	43	8.75	60	80	115	5.6	7	9	79	58.63	0	12	1	20.98	0	0	0	2	0	3	3
1817	Male	49	0.31	67	93	83	4.7	4	15	75	28.97	0	13	0	23.23	0	0	0	2	0	2	2
1818	Male	40	4.38	60	89	123	7	6	2	86	46.19	0	8	0	21.36	0	0	0	2	0	3	2
1819	Male	40	5	75	92	146	6.5	7	20		63.81	0	14	0	25.64	1	0	0	2	1	4	2
1820	Female	37	4.38	58	107	126	5.9	17	11		33.03	0	15	0	27.21	0	0	0	1	1	2	2
1821	Female	44	3.75	91	101	84	7.9	6	17	97	42.55	0	8	0	32.88	0	0	0	1	1	3	2
1822	Female	42	4.06	80	87	138	8.7	5	2	89	4.26	0	19	0	21.09	1	0	0	1	0	1	3
1823	Female	35	4.38	110	120	55	7.6	5	2		33.03	0	7	0	30.08	0	1	0	1	1	2	2
1824	Female	38	2.5	72	97	106	8.2	3	2	107	42.55	0	8	0	27.7	0	1	0	1	1	3	2
1825	Female	48	1.56	75	105	117	7.6	6	3	91	58.54	0	9	0	20.82	0	0	0	1	0	3	3
1826	Female	30	5	75	92	166	7.2	2	2		35.3	0	11	0	27.39	1	0	0	1	1	2	3
1827	Female	35	5.47	55	96	74	6.6	3	4	71	20.52	0	7	0	17.54	0	0	0	1	0	2	3
1828	Male	40	5	75	81	124	10.4	10	7	79	44.12	0	9	1	22.1	0	0	0	2	0	3	2
1829	Female	55	5.31	67	101	145	11.1	14	16		63.81	0	11	0	32.46	1	0	0	1	1	4	2
1830	Male	34	5.63	110	78	122	9.6	3	0		21.41	0	21	0	42.21	0	0	0	2	1	2	3
1831	Male	39	3.13	102	89	109	7.2	12	30		63.81	0	12	1	23.15	0	0	0	2	0	4	2
1832	Female	40	5.63	103	97	246	6.4	2	2	76	35.92	0	9	0	21.13	1	0	0	1	0	2	3
1833	Female	28	2.5	70	96	72	5.2	10	7		63.92	0	12	0	21.22	0	0	0	1	0	4	3
1834	Female	23	7.81	86	84	118	7.1	5	8		33.35	0	15	0	17.8	0	0	0	1	0	2	2
1835	Female	30	5.94	76	104	85	6.1	4	14	84	4.59	0	11	0	25.81	0	0	0	1	1	1
1836	Female	45	6.56	74	89	129	8.3	7	12	83	40.9	0	18	0	25.39	0	0	0	1	1	3	3
1837	Female	38	2.5	66	95	134	8.6	4	0	84	4.49	0	8	0	27.03	1	0	0	1	1	1	3
1838	Male	36	7.19	90	185	146	9.1	5	8	95	7.85	0	26	0	31.89	1	0	1	2	1	1	2
1839	Female	40	6.25	63	86	81	5.6	5	11	85	58.63	0	10	0	19.14	0	0	0	1	0	3	3
1840	Female	51	5.63	82	91	101	9	0	5		21.03	0	9	0	22.55	0	0	0	1	0	2	3
1841	Male	57	7.03	75	93	123	12.6	8	13	100	4.28	0	19	1	21.83	0	1	0	2	0	1	3
1842	Male	64	8.13	89	98	142	10.5	2	6	92	25.17	0	9	0	29.76	1	0	0	2	1	2	2
1843	Female	50	2.81	70	85	126	6	3	3		34.85	0	7	0	25.48	0	0	0	1	1	2	3
1844	Male	70	6.25	56	97	101	8.5	5	4		34.65	0	5	0	21.94	0	0	0	2	0	2	3
1845	Male	41	5	70	106	94	5.6	1	1		32.98	0	12	0	27.43	0	0	0	2	1	2	2
1846	Female	32	6.88	83	96	135	7.2	4	10		64.09	0	11	0	25.33	1	0	0	1	1	4	3
1847	Male	65	4.38	60	96	128	9.8	7	4	109	40.97	0	12	1	22.38	0	0	0	2	0	3	3
1848	Female	30	5.94	71	90	112	7	10	2	80	4.49	0	7	0	20.17	0	0	0	1	0	1	3
1849	Male	36	3.44	55	85	152	4.1	11	11	76	4.61	0	7	0	18.67	1	0	0	2	0	1	3
1850	Male	28	7.5	85	84	124	7.7	6	6	94	44.06	0	17	0	22.84	0	0	0	2	0	3	3
1851	Female	37	8.44	71	84	58	8.7	2	10	74	42.48	0	10	0	17.01	0	0	0	1	0	3	3
1852	Male	75	8.13	63	103	137	9.3	5	2		42.03	0	15	0	25.34	1	1	1	2	1	3	2
1853	Male	56	5.63	73	98	132	11.2	11	14	94	20.53	0	21	0	21.63	1	0	0	2	0	2	3
1854	Male	60	2.81	60	82	116	9	5	1	91	42.27	0	6	1	22.48	0	0	0	2	0	3	3
1855	Female	45	3.75	82	110	132	6.8	3	2		35.72	0	14	0	22.67	1	0	1	1	0	2	3
1856	Male	45	3.75	95	89	78	6.9	1	5		41.95	0	18	0	25.51	0	0	1	2	1	3	2
1857	Female	27	4.69	90	87	83	5.9	1	2	76	21.32	0	11	0	21.91	0	0	0	1	0	2	2
1858	Male	37	7.5	91	76	115	8.5	5	6	101	58.45	0	11	1	23.26	0	0	0	2	0	3	3
1859	Female	26	4.69	65	221	123	6.4	0	12	87	20.54	0	10	0	34.05	0	0	1	1	1	2	3
1860	Female	35	5.63	90	96	147	8.5	1	2		34.71	0	10	0	28.44	1	0	0	1	1	2	3
1861	Female	32	5	75	148	98	8.7	1	7		32.42	0	14	0	31.64	0	0	1	1	1	2	2
1862	Male	36	2.34	79	94	206	9.4	4	4		64.31	0	19	0	25.56	1	0	0	2	1	4	3
1863	Female	29	3.13	105	96	107	5.7	5	5	79	25.17	0	11	0	19.65	0	1	0	1	0	2	2
1864	Female	60	5.63	60	84	120	8.3	5	0	87	47.1	0		0	22.07	0	0	0	1	0	3	3
1865	Female	36	6.25	67	99	115	5.3	3	11	86	29.54	0	8	0	24.03	0	0	0	1	0	2	3
1866	Female	37	5.63	71	87	137	9.5			102	29.59	0	10	0	26.48	1	1	0	1	1	2	3
1867	Male	47	1.25	58	108	96	8.7				32.86	0	14	0	21.23	0	0	0	2	0	2	2
1868	Female	48	3.44	83	105	77	8.9	10	6	110	58.53	0	7	0	24.34	0	0	0	1	0	3	3
1869	Female	37	4.38	98	83	85	6.6	2	6		34.86	0	8	0	24.8	0	0	0	1	0	2	3
1870	Female	49	5	90	96	129	11	12	21		74.73	0	6	0	32.03	0	0	0	1	1	4	2
1871	Female	34	4.69	81	110	103	7.3	4	16		63.93	0	13	0	25.44	0	0	0	1	1	4	3
1872	Female	50	6.88	75	150	165	10.3	6	9	100	45.65	0	7	0	28.91	1	1	1	1	1	3	2
1873	Female	24	6.25	78	87	104	5.1	11	7	73	4.94	0	11	0	19.56	0	0	0	1	0	1	3
1874	Male	43	5.63	55	104	102	7.8	3	16		62.73	0	16	0	19.96	0	0	0	2	0	4	3
1875	Male	50	3.13	60	105	91	8.6	2	1		34.62	0	19	1	29.4	0	1	0	2	1	2	2
1876	Female	27	6.56	75	97	81	7.1	2	3	86	20.54	0	20	0	30.8	0	1	0	1	1	2	3
1877	Female	45	5.94	84	86	117	7.3	0	2	79	29.41	0	17	0	26.99	0	0	0	1	1	2	2
1878	Male	32	5.31	81	109	153	7.3	10	4	88	4.46	0	19	1	31.24	1	1	0	2	1	1	3
1879	Female	52	6.25	70	123	157	9.4	5	3	96	46.97	0	9	0	23.5	1	0	1	1	0	3	3
1880	Female	35	3.44	60	85	113	7.1	7	18	82	29.33	0	9	0	25.2	0	0	0	1	1	2	3
1881	Female	23	5.63	81	75	82	6.1	3	4	81	8.11	0	14	0	24.44	0	0	0	1	0	1	3
1882	Female	33	3.13	75	99	50	5.7	5	2		41.7	0	19	0	26.3	0	0	0	1	1	3	2
1883	Male	52	3.44	55	86	139	8.7	3	1	82	29.43	0	15	0	27.05	1	0	0	2	1	2	2
1884	Female	33	6.88	73	84	145	6.9	8	24	78	42.56	0	10	0	23.81	1	0	0	1	0	3	3
1885	Male	48	4.69	59	86	103	6.1	5	3	77	4.74	0	22	0	23.05	0	0	0	2	0	1	3
1886	Male	41	8.75	60	90	111	5.8	1	0		35.72	0	11	1	24.61	0	0	0	2	0	2	3
1887	Female	32	4.38	66	91	112	7.9	6	1	80	4.24	0	11	0	29.15	0	0	0	1	1	1	3
1888	Female	35	2.81	75	89	72	6.3	5	18	84	45.17	0	18	0	24.03	0	0	0	1	0	3	3
1889	Female	32	3.13	76	83	127	6.1	2	4		34.14	0	12	0	26.49	0	0	0	1	1	2	2
1890	Male	35	6.25	57	80	98	5.7	3	1		76.33	0	15	1	25.54	0	0	0	2	1	4	3
1891	Female	45	7.5	65	93	101	6.3	3	4	82	29.18	0	7	0	14.57	0	0	0	1	0	2	2
1892	Female	40	8.13	76	101	136	8.6	7	1		74.56	0	10	0	32.81	1	0	0	1	1	4	2
1893	Female	35	4.06	69	78	106	6.3	4	13	79	47.11	0	11	0	26.35	0	0	0	1	1	3	3
1894	Female	26	2.5	86	95	69	5.9	0	7		33.87	0	11	0	19.3	0	0	0	1	0	2	2
1895	Male	45	2.5	56	104	117	8.2	1	3		33.61	0	15	0	21.8	0	0	0	2	0	2	2
1896	Female	40	3.13	66	96	99	7.5	10	15		63.46	0	8	0	27.77	0	0	0	1	1	4	3
1897	Female	35	6.25	88	95	97	6.5	4	1	86	7.75	0	11	0	22.66	0	0	0	1	0	1	2
1898	Female	38	5.63	72	97	106	6.6				32.84	0	9	0	25.81	0	0	0	1	1	2	2
1899	Female	37	6.25	72	99	101	6.9	2	7		74.73	0	12	0	24.13	0	0	0	1	0	4	2
1900	Female	40	6.25	94	98	85	7.8	1	2		74.6	0	18	0	33.31	0	0	0	1	1	4	2
1901	Female	45	5.94	85	103	146	7.9	5	6	88	4.54	0	9	0	28.62	1	0	0	1	1	1	3
1902	Female	47	3.13	60	88	95	6.5	8	6	88	63.85	0	7	0	21.6	0	0	0	1	0	4	3
1903	Male	30	7.5	70	80	116	7.7	5	10	91	18.3	0	15	0	30.37	0	0	0	2	1	1	3
1904	Male	48	4.38	85	93	111	7.6	6	2	73	42.31	0	13	0	27.22	0	0	0	2	1	3	3
1905	Female	40	3.13	72	91	71	6.2	2	0		34.62	0	11	0	34.65	0	0	0	1	1	2	2
1906	Female	33	1.25	80	91	125	6.1	4	6	77	40.96	0	15	0	21.36	0	0	0	1	0	3	3
1907	Female	30	5	60	90	81	8	1	0	71	40.6	0	7	0	21.75	0	0	0	1	0	3	3
1908	Female	38	5.63	92	98	86	4.9	1	0		21.06	0	10	0	26.16	0	0	0	1	1	2	3
1909	Male	44	5.63	60	90	142	5.7	2	2		34.37	0	16	0	21.16	1	0	0	2	0	2	3
1910	Male	41	2.81	58	86	112	6.1	5	11		75.31	0	12	1	22.31	0	0	0	2	0	4	2
1911	Male	43	3.13	74	91	160	6.4	10	10		75.33	0	17	1	21.45	1	0	0	2	0	4	2
1912	Male	33	5	68	140	132	7.7	5	3	88	42.28	0	22	0	26.2	1	0	1	2	1	3	3
1913	Male	45	1.56	77	141	63	7.3	5	6	101	15.68	0	10	0	27.48	0	0	1	2	1	1	2
1914	Female	26	5.63	87	86	113	7.9	5	15	94	47.11	0	13	0	28.38	0	0	0	1	1	3	3
1915	Female	40	5.63	78	86	169	9.1	6	2	96	21.11	0	9	0	29.67	1	0	0	1	1	2	2
1916	Female	30	2.5	72	101	75	7.3	7	7	83	47.1	0	11	0	18.51	0	0	0	1	0	3	3
1917	Female	36	2.5	76	98	93	5.9	3	0		34.37	0	15	0	28.95	0	0	0	1	1	2	3
1918	Male	33	6.56	67	88	126	9.6	6	2	87	4.79	0	8	1	29.38	0	0	0	2	1	1	3
1919	Male	27	4.38	62	96	71	5.7	3	2		76.33	0	12	0	19.57	0	0	0	2	0	4	3
1920	Female	36	3.44	110	103	120	9.7	1	0		34.89	0	17	0	32.87	0	0	0	1	1	2	3
1921	Male	42	3.44	60	97	136	8.8	3	7	90	7.93	0	9	0	24.61	1	0	0	2	0	1	2
1922	Female	41	1.56	80	91	110	7.3	5	2		34.86	0	20	0	28	0	0	0	1	1	2	3
1923	Male	40	4.69	68	106	151	7.6	1	1		34.64	0	21	1	19.35	1	0	0	2	0	2	2
1924	Male	47	2.19	73	91	131	7	8	8	85	58.65	0	10	0	21.77	1	0	0	2	0	3	3
1925	Male	44	7.5	70	90	182	7.5	10	8	85	44.81	0	19	1	24.49	1	0	0	2	0	3	3
1926	Female	55	7.19	73	85	135	8	1	14	81	29.52	0	8	0	25.51	1	0	0	1	1	2	3
1927	Male	44	3.75	74	90	89	7.5	7	1		41.77	0	18	0	26.35	0	0	0	2	1	3	2
1928	Female	50	4.69	76	106	192	8.3	0	3		35.8	0	19	0	23.68	1	1	0	1	0	2	3
1929	Female	40	3.13	53	103	142	9.2	6	0	96	4.81	0	11	0	18.51	1	1	0	1	0	1	3
1930	Female	46	5.63	66	92	108	6.3	6	10	74	8	0	13	0	29.62	0	0	0	1	1	1	2
1931	Female	35	3.44	54	93	122	6.2	2	9	74	44.12	0	7	0	21.46	0	0	0	1	0	3	2
1932	Male	50	2.5	86	89	112	7.8	10	12	102	63.77	0	8	1	18.13	0	0	0	2	0	4	3
1933	Male	54	3.13	60	92	98	5.2	3	1		76.52	0	17	0	14.84	0	0	0	2	0	4	3
1934	Female	29	5.63	75	99	118	6.6	1	3	80	7.89	0	11	0	32.84	0	0	0	1	1	1	2
1935	Male	59	2.81	90	81	119	11.7	10	8	88	47.1	0	8	1	15.99	0	0	0	2	0	3	3
1936	Female	57	5.63	68	105	102	13.2	5	3	90	42.34	0	18	0	31.16	0	0	0	1	1	3	3
1937	Female	40	4.06	76	110	104	9	1	1		35.2	0	19	0	22.64	0	0	0	1	0	2	3
1938	Female	32	2.5	66	80	64	4.6	7	6	72	58.63	0	8	0	14.24	0	0	0	1	0	3	3
1939	Male	55	1.88	60	99	65	8	10	12	89	40.85	0	7	1	18.13	0	0	0	2	0	3	3
1940	Male	47	5.31	58	106	100	7.4	11	10		74.94	0	15	0	28.08	0	0	0	2	1	4	2
1941	Female	40	6.88	77	86	100	5.7	7	12	83	8.13	0	7	0	32.46	0	0	0	1	1	1	3
1942	Female	36	4.38	60	87	141	7.3				74.6	0	10	0	19.74	1	0	0	1	0	4	2
1943	Male	65	3.13	52	90	58	8	6	4	89	63.82	0	9	0	15.06	0	0	0	2	0	4	3
1944	Female	30	6.25	85	86	84	6.9	2	0	92	17.33	0	9	0	24.97	0	0	0	1	0	1	3
1945	Male	46	1.88	43	85	100	7.7	4	8		78.5	0	11	0	15.59	0	0	0	2	0	4	3
1946	Male	40	3.13	80	94	150	8.4	3	4		34.37	0	17	1	20.31	1	0	0	2	0	2	3
1947	Female	46	4.06	76	110	137	7.2	2	14	88	40.86	0	9	0	21.76	1	0	0	1	0	3	3
1948	Male	35	6.25	94	95	91	6.5	2	0		32.9	0	21	0	27.78	0	0	0	2	1	2	2
1949	Female	62	6.25	69	99	124.6	9.2	5	12	107	8.03	0	20	0	30.82	0	1	0	1	1	1	2
1950	Male	44	5.94	94	85	161	5.5	7	24	102	58.46	0	13	0	23.11	1	0	0	2	0	3	3
1951	Female	28	6.25	72	85	76	6.1	2	4		63.81	0	11	0	21.17	0	0	0	1	0	4	2
1952	Female	35	3.44	97	96	162	7.6	4	4	85	35.84	0	16	0	18.55	1	0	0	1	0	2	3
1953	Female	28	5.63	84	80	129	6.4	1	9	98	21.08	0	9	0	24.22	0	0	0	1	0	2	2
1954	Male	45	2.81	67	84	146	7.9	4	2	88	15.87	0	8	0	23.05	1	0	0	2	0	1	2
1955	Male	35	6.88	69	92	119	7.4	4	2	107	17.33	0	8	0	24.31	0	1	0	2	0	1	3
1956	Female	49	1.56	90	77	62	7.5	5	3		21.04	0	10	0	30.46	0	0	0	1	1	2	3
1957	Male	53	2.19	70	103	114	8	8	10	99	47.11	0	13	1	20.44	0	0	0	2	0	3	3
1958	Female	42	4.69	53	90	105	2	10	26	73	8.13	0	17	0	20.27	0	0	0	1	0	1	3
1959	Male	58	8.13	90	232	82	8.9	2	0		21.04	0	20	0	23.88	0	0	1	2	0	2	3
1960	Female	39	4.69	81	89	124	9.2	3	1	85	15.83	0	16	0	28.69	0	0	0	1	1	1	2
1961	Male	41	7.81	97	81	114	11.7	4	5	117	7.77	0	21	1	26.35	0	1	0	2	1	1	2
1962	Male	52	1.25	84	96	165	7.8	4	6		75.33	0	20	0	27.63	1	1	0	2	1	4	2
1963	Female	45	4.38	85	87	105	8.2	6	3	97	36.1	0	7	0	20.08	0	0	0	1	0	2	3
1964	Female	27	7.19	75	83	106	6.6	1	0	75	29.41	0	22	0	26.91	0	0	0	1	1	2	2
1965	Female	37	4.06	80	80	90	7.1	5	1	80	20.66	0	17	0	25.44	0	0	0	1	1	2	3
1966	Male	42	2.5	67	109	79	12	12	22		41.89	0	20	0	26.26	0	0	0	2	1	3	2
1967	Female	47	8.13	75	101	124	8.4	6	7	83	47.09	0	16	0	21.64	0	0	0	1	0	3	3
1968	Male	53	6.25	71	84	111	7.2	8	4	95	58.54	0	13	0	22.86	0	0	0	2	0	3	3
1969	Male	40	7.19	77	86	98	7.1	6	8	94	15.68	0	10	0	22.04	0	0	0	2	0	1	2
1970	Female	42	2.5	54	93	127	7.8	6	14		62.71	0	14	0	22.94	0	0	0	1	0	4	3
1971	Female	35	7.5	76	92	179	7.5	3	10	103	17.26	0	9	0	23.44	1	0	0	1	0	1	3
1972	Female	45	5.94	84	297	90	6.9	4	6	81	20.54	0	15	0	23.24	0	1	1	1	0	2	3
1973	Female	32	3.75	60	86	94	4.6	3	9	67	63.76	0	9	0	22.07	0	0	0	1	0	4	3
1974	Female	32	5.94	84	92	139	7.5	1	0	74	21.2	0	17	0	28.15	1	0	0	1	1	2	2
1975	Male	59	5.31	64	90	86	7.5	8	5		74.4	0	18	0	27.59	0	1	0	2	1	4	2
1976	Female	58	4.38	98	99	129	7.5	2	10		75.3	0	10	0	27.56	0	0	1	1	1	4	2
1977	Female	39	3.75	67	87	107	7.2	3	1		21.32	0	16	0	23.23	0	0	0	1	0	2	3
1978	Female	60	3.75	66	87	168	5.8	4	2	97	58.52	0	8	0	20.93	1	0	0	1	0	3	3
1979	Female	35	6.88	94	132	72	6.2	2	2		34.28	0	12	0	28.89	0	0	1	1	1	2	2
1980	Female	37	5.94	77	87	73	6.3	2	1	71	21.33	0	14	0	19.17	0	0	0	1	0	2	2
1981	Female	50	6.25	65	95	157	7.9	5	5		64.03	0	19	0	24.32	1	0	0	1	0	4	3
1982	Female	53	5.31	74	99	150	6.3	6	23		63.92	0	7	0	25.67	1	0	0	1	1	4	3
1983	Female	48	3.75	68	94	182	7.3	3	2		41.84	0	9	0	25.48	1	0	0	1	1	3	2
1984	Male	38	4.38	60	75	136	6.4	1	2		34.37	0	8	0	23.94	1	0	0	2	0	2	3
1985	Female	45	5.31	92	96	149	8.3	5	4		35.2	0	5	0	22.81	1	0	0	1	0	2	3
1986	Female	38	8.44	78	79	115	5.7	7	5		76.21	0	10	0	23.28	0	0	0	1	0	4	3
1987	Male	60	5.63	72	97	122	7.6	1	3		35.72	0	13	0	16.05	0	0	0	2	0	2	3
1988	Male	22	8.13	72	85	100	6.9	2	0	75	4.86	0	19	0	16.11	0	0	0	2	0	1	3
1989	Male	41	6.88	64	83	142	8.4	4	2	100	7.87	0	19	0	32.21	1	0	0	2	1	1	2
1990	Female	35	5.31	50	98	143	5.6	0	4		35.56	0	7	0	24.44	1	0	0	1	0	2	3
1991	Female	33	2.5	60	106	130	5.6	1	0		33.09	0	14	0	28.44	1	0	0	1	1	2	2
1992	Female	36	5.31	86	89	99	10.5	1	1		76.21	0	16	0	22.07	0	1	0	1	0	4	3
1993	Female	27	5.94	68	78	114	6.8	10	22	66	4.51	0	10	0	26.84	0	0	0	1	1	1	3
1994	Female	31	6.88	50	101	113	7.6	12	18		74.97	0	19	0	30.63	0	0	0	1	1	4	2
1995	Male	40	1.41	84	94	100	6.6	3	12	74	45.69	0	11	0	21.41	0	0	0	2	0	3	2
1996	Female	45	1.56	66	104	87	8.5	7	1		63.91	0	13	0	20.17	0	0	0	1	0	4	3
1997	Male	39	2.81	88	79	56	5.7	6	4		76.21	0	18	0	24.03	0	0	0	2	0	4	3
1998	Female	40	6.56	77	143	179	8.4	10	18	99	47.11	0	8	0	29.48	1	0	1	1	1	3	3
1999	Female	47	6.88	79	109	131	8.3	6	14		42.04	0	16	0	18.81	1	0	0	1	0	3	2
[truncated: 4,167 more rows]
